# Supplementary material for: Using semantic search to find publicly available gene-expression datasets
Source: bioRxiv. 2025 Mar 15:2025.03.13.643153. Preprint. [Version 1] doi: 10.1101/2025.03.13.643153 (PMC11952526; doi:10.1101/2025.03.13.643153)
Supplement: Supplement 2 — Additional Data File 3: Top-ranked datasets with curator responses Using the thenlper/gte-large model, we ranked the non-Gemma GEO datasets based on semantic similarity to the Gemma datasets annotated for the six medical conditions we studied. Additionally, we used GEO’s Advanced Search builder to search for datasets associated with each medical condition. Two curators reviewed these results and indicated their findings in this spreadsheet. [file media-2.xlsx]

## Sheet: Sheet1
Series	Series title	Series summary	Series overall design	Search method	Medical condition predicted by search	Curator	Curator response - Juvenile idiopathic arthritis	Curator response - Triple negative breast carcinoma	Curator response - Down syndrome	Curator response - Bipolar disorder	Curator response - Parkinson's disease	Curator response - Neuroblastoma	Curator response - Other	Optional comments
GSE120291	The expression levels of genes on trisomic chromosomes (chromosome 13, 18 or 21) are increased approximately 1.5-fold on average compared with diploid cells	Phenotypes in chromosome abnormalities do not arise as a mere summation of the specific effects of dosage-sensitive genes, but as a result of the synergistic actions of whole chromosomes. Recent studies on yeast and mammalian cells have demonstrated that aneuploidy exerts detrimental effects on organismal growth and development, regardless of the karyotype, suggesting that aneuploidy-associated s…	Each of fibroblast cells was assayed as single color experiment.	Language model	Down syndrome	1	No	No	yes	No	No	No	No
GSE38485	A gene co-expression network in whole blood of schizophrenia patients is independent of antipsychotic-use and enriched for brain-expressed genes	Gene expression analyses in whole blood reveal a network of genes related to schizophrenia	Weighted gene co-expression analyses applied to human whole blood gene expression data of schizophrenia cases and healthy controls	Language model	Bipolar disorder	1	No	No	No	No	No	No	yes
GSE206998	RNAseq of triple negative breast cancer samples	We report RNAseq data from tumors obtained from patients with triple negative breast cancer|Eight patients with II-III stageTNBC diagnosis (only one patient with IV oligometastatic stage) were included in the study. All patients received neoadjuvant chemotherapy based on sequential anthracyclines and taxanes Â± platinum salts plus radiation therapy. Seven patients were evaluable for response and …	RNAseq of tumor samples obtained from patients with TNBC	Language model	Triple negative breast carcinoma	1	No	yes	No	No	No	No	No
GSE84701	Extraneous Genes of Mentally Retarded Subject in Terms of Microarray a gene expression profiling technology	Searching for new genes involved in Mental Retardation. This research has also leaded to the identification of set of extraeneous up and down regulated genes of mentally retarded male and female subjects by comparing with normal reference.	Total RNA was extracted using NucleoSpinÂ® RNA Blood Midi kit, Total RNA was amplified and purified using the Ambion Illumina RNA amplification kit, 750 ng of labeled cRNA samples were hybridized to each Human HT12 expression v.4 bead array for 16-18 h at 58Â°C, Arrays were scanned with an Illumina bead array Reader confocal scanner, All data analysis and visualization of differentially expressed…	Language model	Down syndrome	1	No	No	No	No	No	No	yes
GSE226935	Identification of a novel gene signature for neuroblastoma differentiation using a Boolean implication network	In this dataset, we report the analysis by RNA-sequencing (RNA-seq) of the transcriptional profile of neuroblastoma cell lines at baseline and after treatment with 13-cis-retinoic acid. Data from this study validated Boolean Implication Network derived differentiation signature in neuroblastoma. Our differentiation signature included a cluster of genes involved in intracellular signaling and grow…	Neuroblastoma cell lines were treated with 5Î¼M 13-cis-retinoic acid for 48 hours, while control plates were left untreated.	Language model	Neuroblastoma	1	No	No	No	No	No	yes	No
GSE92293	RNA-seq in neutrophils from Juvenile Idiopathic Arthritis	In this study, we explored transcriptional complexity in human neutrophils from juvenile idiopathis arthritis and healthy control. We obtained differentially expressed genes among 3 ADU (active disease, untreated), 3 ADT (active disease, treated) and 2 HC (healthy control) samples using Cuffdiff2 software.	3 ADU (active disease, untreated), 3 ADT (active disease, treated) and 2 HC (healthy control) samples were carried out RNA-Seq by next-generation sequencing strategy	Language model	Juvenile idiopathic arthritis	1	yes	No	No	No	No	No	No
GSE143885	Gene expression profiling in periodontal ligament cells derived from Down syndrome	We performed the microarray analysis for gene expression profiling in periodontal ligament cells derived from Down syndrome.	Human periodontal ligament cells derived from control (sample 1; PDLGO) and Down syndrome (sample 2; PDLDS) .	Language model	Down syndrome	1	No	No	yes	No	No	No	No
GSE1919	Rheumatoid arthritis	Rheumatoid arthritis (RA) is a chronic, inflammatory joint disease of unknown etiology and pronounced inter-patient heterogeneity. To characterize RA at the molecular level and to uncover key pathomechanisms, we performed whole-genome gene expression analyses. Synovial tissues from rheumatoid arthritis patients were compared to those from osteoarthritis patients and to normal donors.|Keywords: di…	Two disease conditions (rheumatoid arthritis and osteoarthritis) in comparison to normal donors were investigated. For the two disease groups samples derived from three individual patients and two pools of patients were hybridised.	Language model	Juvenile idiopathic arthritis	1	No	No	No	No	No	No	yes
GSE120920	Integrative discovery of treatments for high-risk neuroblastoma	Neuroblastoma (NB) cells exhibit a complex spectrum of pathway changes associated with oncogene activation, chromosome events, tumor micro-environment and super-enhancer states. So far, elucidating which pharmaceutical compounds could modulate the activation level of each known pathway in NB cells has not been feasible. We treated 2 patient-derived xenograft (PDX) NB cell lines with different che…	Two patient-derived xenograft (PDX) NB cell lines treated with different chemical compounds, at 3 different doses (IC50, IC20, and IC10) and 2 time-points (6 and 24h).|Please note that the D1, D2, and D3 (in the sample titles) correspond to IC10, IC20, and IC50, respectively.	Language model	Neuroblastoma	1	No	No	No	No	No	yes	No
GSE186780	Single cell RNA sequencing analysis of midbrain organoids with SNCA gene triplication modeling key features of synuclienopathy	SNCA, the first gene associated with Parkinsonâs disease, encodes the Î±-synuclein protein, the predominant component within pathological inclusions termed Lewy bodies. We use 3D midbrain organoids, differentiated from human induced pluripotent stem cells derived from patients carrying a triplication of the SNCA gene and from CRISPR/Cas9 corrected isogenic control iPSCs. These human midbrain or…	Single cell RNA sequencing transcriptomes of midbrain organoids 165 days in shaking cultures. Two sequencing libraries one for each genotype, each sample is 3 midbrain organoids pooled and dissociated.	Language model	Parkinson's disease	1	No	No	No	No	No	No	yes	simulate PD but not from actual PD patients
GSE98642	EZH2 regulatesÂ neuroblastomaÂ cellÂ differentiation via NTRK1 promoter epigenetic modifications	The polycomb repressor complex 2 molecule EZH2 is now known to play a role in essential cellular processes, namely, cell fate decisions, cell cycle regulation, senescence, cell differentiation, and cancer development/progression. EZH2 inhibitors have recently been developed; however, their effectiveness and underlying molecular mechanisms in many malignancies have not yet been elucidated in detai…	RNA was extracted at two time points, 8 and 11 days after shEZH2-expressing lentiviral infection, and a microarray analysis was performed using the Agilent platform of 8x60 K design ID G4851B (Agilent Single Color. 39494, Agilent Technologies). Two hundred nanograms of total RNA was labeled with Cyanine3 using a Low Input Quick-Amp Labeling Kit (one color, Agilent Technologies) according to the m…	Language model	Neuroblastoma	1	No	No	No	No	No	yes	No
GSE213409	RNA-seq of hiPSCs derived mosaic Down syndrome (undi)	To know gene expression patterns affected by 3 copies of chromosome 21	isogenic pair: Normal hiPSCs and Timsomy 21 hiPSCs	Language model	Down syndrome	1	No	No	maybe	No	No	No	No	not sure if cells are patient-derived
GSE1789	heart gene expression in Down syndrome	Expression profiles in normal and Down syndrome fetal heart explants.|Keywords: other		Language model	Down syndrome	1	No	No	yes	No	No	No	No
GSE198520	Synovial inflammatory pathways characterize anti-TNF-responsive rheumatoid arthritis patients	Objectives: This study was undertaken to understand the mechanistic basis of response to anti-TNF therapies and determine if transcriptomic changes in the synovium are reflected in peripheral protein markers. Methods: Synovial tissue from 46 RA patients was profiled with RNA sequencing before and 12 weeks after treatment with anti-TNF therapies. Pathway and gene signature analyses were performed …	Forty-six RA patients fulfilling 2010 ACR/EULAR RA Classification Criteria were enrolled at the Centre for Experimental Medicine and Rheumatology, Barts and The London School of Medicine, Queen Mary University of London, UK. The study received ethical approval from the local UK Health Research Authority (10/H0801/47) and all patients gave written informed consent. Patients had clinically defined …	Language model	Juvenile idiopathic arthritis	1	No	No	No	No	No	No	yes
GSE135524	Gene expression and pathway enrichment associated with psychomotor slowing in patients with depression	Analysis of genes and pathways related to psychomotor retardation symptoms in patients with major depressive disorder. Results indicate that psychomotor slowing is associated with enrichment of inflammatory and metabolic pathways in unmedicated patients with depression.	Whole blood samples collected at baseline on the morning of psychomotor testing.	Language model	Bipolar disorder	1	No	No	No	No	No	No	yes
GSE89782	Transcriptome profiling uncovers potential common mechanisms in fetal trisomies 18 and 21	Several studies have investigated the gene expression profiles in trisomies 21 and 18 to identify the expression signatures that are characteristic of each of these specific aneuploidy conditions. We hypothesized that the viability of cells with gross genomic imbalances might be associated with the activation of resilience mechanisms that are common to different trisomies and that are reflected b…	Whole genome expression profiling was performed on 19 samples; RNA samples of cultivated amniocytes with trisomy 18 and euploid chromosome constitution were hybridized versus pooled reference RNA. Agilent 4x44 two-color Whole Human Genome Expression arrays (GPL6480), which contain 41,001 probes for interrogation of over 19,644 human genes, were used to estimate global transcriptional alterations …	Language model	Down syndrome	1	No	No	maybe	No	No	No	No	i put maybe for other because the overall design doesn't mention trisomy 21, just the summary.
GSE107015	Gene expression data from whole blood of a Phase II randomized clinical trial of the treatment of methamphetamine dependence with topiramate	A genome-wide RNA expression study based on a Phase II randomized placebo-controlled clinical trial of topiramate (TPM) treatment of methamphetamine (METH) dependence.|Gene expression data were analyzed based on TPM responses at Weeks 8 and 12, to identify differentially expressed genes and related pathways.	From a previously conducted randomized, Phase II double-blind, multi-center, placebo-controlled clinical trial of treatment of METH dependence with TPM (Elkashef et al., Addiction. 2012, PMID: 22221594), 99 gave consent to participate in a genome-wide expression study were included in this report. The total RNA was collected from whole blood for each of the 50 TPM- and 49 placebo-treated particip…	Language model	Bipolar disorder	1	No	No	No	No	No	No	yes
GSE243639	Unravelling cell type specific response to Parkinsonâs Disease at single cell resolution	Parkinsonâs Disease (PD) is the second most common neurodegenerative disorder. The pathological hallmark of PD is loss of dopaminergic neurons and the presence of aggregated Î±-synuclein, primarily in the substantia nigra pars compacta (SNpc) of the midbrain. However, the molecular mechanisms that underlie the pathology in different cell types is not currently understood. Here, we present a sin…	We present a large-scale single nuclei RNA-seq dataset of 29 post-mortems human brains collected from substantia nigra pars compacta (SNpc) of 15 sporadic PD and 14 control samples obtained from Oregon Brain Bank. The Ethics Committee of UZ Leuven/KU Leuven approved the current study under the S-number S64182. H&E-guided 2 mm biopsy punches were collected from the SNpc of selected samples, nuclei…	Language model	Parkinson's disease	1	No	No	No	No	yes	No	No
GSE163323	Association of common genetic variation with Parkinsonâs disease is driven by microglial modulation of Leucine-rich repeat kinase 2 expression	Previous studies have shown that non-coding genetic variation in the 5â region of the leucine-rich repeat kinase 2 (LRRK2) gene contributes to Parkinson's disease risk and influences LRRK2 expression, with the risk allele associated with increased expression of LRRK2. To interrogate the biological basis of this expression quantitative trait locus (eQTL), we used single nuclei RNA sequencing of …	Single nuclei RNA sequencing datasets were generated from frontal cortex samples from 15 donors (snRNAseq). Single nuclei ATAC sequencing datasets were generated from frontal cortex samples from 12 of the same group of 15 donors (snATACseq). Single cell RNA sequencing datasets were generated from iPSC-derived microglia from two cell lines (scRNAseq). Bulk ATAC sequencing datasets were generated f…	Language model	Parkinson's disease	1	No	No	No	No	maybe	No	no	don't think these donors actually have PD but would need to confirm
GSE112525	DNA methylation in neurons from post-mortem brains in schizophrenia and bipolar disorder	We fine-mapped DNA methylation in neuronal nuclei (NeuN+) isolated by flow cytometry from post-mortem frontal cortex of the brain of individuals diagnosed with schizophrenia, bipolar disorder, and controls (n=29, 26, and 28 individuals).	Brain tissue samples (n=34 human samples, 17 case and 17 control) were lysed using QIAzol Lysis Reagent (Qiagen) and homogenized with a TissueLyser (Qiagen). Total RNA from each sample was isolated using the RNeasy Plus Universal Mini kit (Qiagen) according to manufacturer’s instructions and included an enzymatic DNase (Qiagen) digestion step. RNA quality was measured on a 2100 Bioanalyzer (Agile…	Language model	Bipolar disorder	1	No	No	No	yes	No	No	No
GSE205095	Profiling the peripheral immune response to TNF-alpha stimulation in patients with untreated juvenile idiopathic arthritis using scRNAseq	We report the application of next-generation sequencing tehcnologies to profile the effects of tumor necrosis factor alpha (TNFÎ±) treatment on the transcriptomes of cells derived from juvenile idopathic arthritis (JIA) patients and healthy control subjects. Whole blood from de-identified subects with JIA was collected following children's provided assent and parental signed consent. Controls inc…	Peripheral blood single-cell mRNA profiles for 6 JIA patients and 2 healthy controls, with each subject having a corresponding unstimulated and a 24 TNFÎ± ex-vivo stimulated sample.	Language model	Juvenile idiopathic arthritis	1	yes	No	No	No	No	No	No
GSE47830	Uniform response to aneuploidy in human cells	There are many different types and origins of aneuploidy, but whether there is a uniform cellular response to aneuploidy in human cells has not been addressed so far. To uncover a uniform transcriptional response to aneuploidy we evaluted the transcription profiles of trisomic and tetrasomic cell lines and cell lines with complex aneuploid karyotypes.	mRNA expression analysis of aneuploid cell lines derived from HCT116 compared to the HCT116 diploid cell line. With the exception of HCT116 3/3, three biological replicates of the Microarray experiment were performed.	Language model	Down syndrome	1	No	No	No	No	No	No	yes
GSE115166	Predicting Neuroblastoma Using Developmental Signals and a Logic-Based Model	Genomic information from human patient samples of pediatric neuroblastoma cancers and known outcomes have led to specific gene lists put forward as high risk for disease progression. However, the reliance on gene expression correlations rather than mechanistic insight has shown limited potential and suggests a critical need for molecular network models that better predict neuroblastoma progressio…	The human SHSY5Y neuroblastoma cell line was obtained from ATCC (CRL-2266) and maintained in 1:1 mixture of Eaglesâs Minimum Essential Medium (ATCC, 30-2003) supplemented with 10% FBS (VWR, 97068-085). Cells were plated in 8-well chamber slides (ThermoFisher, 177402) for Immunohistochemistry. All cultures were determined to be free of mycoplasma contamination using a polymerase chain reaction-b…	Language model	Neuroblastoma	1	No	No	No	No	No	yes	No
GSE55426	Domains of genomewide gene expression dysregulation in Down syndrome	Trisomy 21 (T21) is the most frequent genetic cause of cognitive impairment. To assess the perturbations of gene expression in T21, and to eliminate the noise of the genomic variability, we studied the transcriptome of fetal fibroblasts from a pair of monozygotic twins discordant for T21. Here we show that the differential expression between the twins is organized in domains along all chromosomes…	LaminB1-chromatin interactions in a pair of monozygotic twins discordant for trisomy21	Language model	Down syndrome	1	No	No	yes	No	No	No	No
GSE30517	Identification differentially expressed genes upon valproic acid treatment	The goal of this study is to define genes that are differentially expressed in Down syndrome leukemic blasts after treatment with valproic acid (VPA)|Here we report the identification gene sets that are downregulated in Down syndrome leukemic cell lines after exposure to valproic acid (VPA)	CMK and CMY cells were treated with VPA for 24h and 48h with 1mM or 2mM VPA. Their gene expression profile was compared against the untreated control.	Language model	Bipolar disorder	1	No	No	yes	No	No	No	No
GSE206912	Identification of a minimum number of genes to predict triple negative breast cancer subgroups from gene expression profiles	Background: Triple-negative breast cancer (TNBC) is a very heterogeneous disease. Several gene expression and mutation profiling approaches were used to classify it and all converged to the identification of distinct molecular subtypes, with some overlapping across different approaches. However, a standardised tool to routinely classify TNBC in the clinics and guide personalised treatment is lack…	Prediction of triple negative breast cancer (TNBC) subgroups from gene expression profiles of 72 TNBC samples.	Language model	Triple negative breast carcinoma	1	No	yes	No	No	No	No	No
GSE189136	Targeting MyD88 Downregulates Inflammatory Mediators and Pathogenic Processes in PBMC From DMARDs-NaÃ¯ve Rheumatoid Arthritis Patients	Purpose: We analyzed RNA-seq from peripheral blood mononuclear cells (PBMC) in DMARDs-naÃ¯ve RA patients and healthy subjects. Our goal was to evaluate the transcriptional profiles of ST2825-treated PBMC to identify its therapeutic potential.|Methods: We analyzed bulk RNA-seq from peripheral blood mononuclear cells (PBMC) in DMARDs-naÃ¯ve RA patients after stimulation with LPS and IL-1Î², PBMC we…	Identification of the potential effect of ST2825 as an inhibitor of MyD88-dependent gene expression signatures to modulate inflammatory processes in RA patients.	Language model	Juvenile idiopathic arthritis	1	No	No	No	No	No	No	yes
GSE160097	Single-cell transcriptomes and T cell receptor sequences of memory T lymphocytes from the peripheral blood and the synovial fluid of patients with juvenile idiopathic arthritis.	Antigen-experienced (or memory) T lymphocytes were isolated from the synovial fluid of inflamed joints and the peripheral blood of patients with juvenile idiopathic arthritis (JIA). After flow-sort of CD4+CD45RO+CD25- (Tcon), CD4+CD45RO+CD127loCD25+ (Treg) and CD8+CD45RO+ T cells, single-cell RNA-sequencing was conducted to perform paired analyses of gene transcription and T cell receptor (TCR) r…	Single-cell RNA-sequencing and TCR immunoprofiling of flow-sorted CD4+CD45RO+CD25-, CD4+CD45RO+CD127loCD25+ and CD8+CD45RO+ T cells from paired blood and synovial fluid samples of patients with JIA were performed.	Language model	Juvenile idiopathic arthritis	1	yes	No	No	No	No	No	No
GSE167021	Premature senescence and increased oxidative stress in the thymus of Down Syndrome patients	Immunohistochemical analysis of thymic tissue showed signs of accelerated thymic aging in down syndrome (DS) patients, normally seen in older healthy subjects. We then performed RNA-Seq analysis on human Epcam-enriched thymic epithelial cells (hTEC), isolated from three DS children, which revealed disease-specific transcriptomic alterations. Gene set enrichment analysis (GSEA) of DS TEC revealed …	RNA-Seq analysis on sorted CD45- Epcam-enriched hTEC from DS patients and HD. Frozen samples of 3 normal HD and 3 DS patients were analyzed, for a total of 12 samples (Epcam+ and Epcam- for each of the 6 patients).	Language model	Down syndrome	1	No	No	yes	No	No	No	No
GSE199841	Gene expression signatures in patients with posttraumatic stress disorder (PTSD) and healthy controls	To investigate gene expression signatures in PTSD, we used microarray and performed blood-based transcriptome profiling. Our analyses identified key genes and molecular pathways that can be centrally involved in the etiology of PTSD.	The blood sampling was performed around noon (before lunch), between 11:30 AM and 12:30 PM. Gene expression in blood was measured for 32 women with PTSD and 16 healthy control women.	Language model	Bipolar disorder	1	No	No	No	No	No	No	yes
GSE65966	Gene expression profiling of human neuroblastoma cell line BE(2)-C with inducible KDM4C expression	The microarray gene expression profiling reveals that the histone H3 demethylase KDM4C transcriptionally activates the serine-glycine pathway, stress responses and genes in control of cell-cycle progression.	Affymetrix microarray assays were performed according to the manufacturer's directions on total RNA isolated from three independent samples of BE(2)-C_tetoff_KDM4C cells cultured in the presence or absence of doxycycline for 6 days.	Language model	Neuroblastoma	1	No	No	No	No	No	maybe	No	are they interested in the disease or the cell line
GSE210092	Estrogen Receptor Beta 1: A Potential Therapeutic Target for Triple Negative Breast Cancer	Triple Negative Breast Cancer (TNBC) is an aggressive subtype of breast cancer characterized by the absence of estrogen receptor alpha, progesterone receptor, and human epidermal growth factor receptor 2 (HER2). These receptors are well characterized and often serve as targets in breast cancer treatment. As a result, TNBCs are difficult to treat and have a high propensity to metastasize to distan…	Examine how the presence of liganded and unliganded estrogen receptor beta isoform 1 influences gene expression, growth and metastasis of triple negative breast cancer cells.	Language model	Triple negative breast carcinoma	1	No	yes	No	No	No	No	No
GSE28379	Gene expression profiles of familial Alzheimer's disease with presenilin 2 mutation patient-specific induced pluripotent stem cells	We established two clones of induced pluripotent stem cells (iPSC) with the presenilin 2 mutation, N141 (PS2-1 iPSC and PS2-2 iPSC) by retroviral transduction of primary human fibroblasts. To show the similarity among 201B7 iPSC, PD01-25 iPSC(Sporadic Parkinson's disease patient derived iPSC), PS2-1 iPSC, PS2-2 iPSC, this experiment was designed.	Undifferentiated 201B7 iPSC, PD01-25 iPSC, PS2-1 iPSC and PS2-2 iPSC were collected. Then, they were applied in this experiment.	Language model	Parkinson's disease	1	No	No	No	No	No	No	yes
GSE226890	scRNAseq analysis of four populations sorted from midbrain organoids using Flow cytometry	Midbrain organoid derived from human induced pluriopotent stem cells a new model of Parkinson's Disease. Organ specific organoids can be used to model many diseases, however little is know about these models. We created a flow cytometry workflow to identify cell types in midbrain organoids. We then selected four populations and sorted these populations: Neurons1(CD24++), Neurons2(CD56++), Astrocy…	Human midbrain organoids dervived from the iPSC line AIW002-02 were cultured 304 days in final differenation media. Three samples of 20 organoids were discociated. The single cell suspensions were labelled with a panel of 13 different antibodies. Individual samples were hashtag labelled. Using the CelltypeR workflow gates for 4 populations were defined and cells were sorted using FACS. Technical …	Language model	Parkinson's disease	1	No	No	No	No	No	No	yes
GSE145122	Neuronal Defects in a Human Cellular Model of 22q11.2 Deletion Syndrome	22q11.2 deletion syndrome (22q11DS) is a common cause of developmental neuropsychiatric disorders, including psychosis, autism and epilepsy. This highly penetrant genetic syndrome provides a unique opportunity to mitigate the challenges raised by the heterogeneity of complex mental disorders and to identify specific neuronal phenotypes. Here, we generated induced pluripotent stem cells from subje…	RNA sequencing of iPS cell-derived cortical spheroids from four human cell lines: two derived from subjects with 22q11.2 Deletion Syndrome and two control subjects.|**Submitter declares that raw data were not provided due to confidentiality concerns.**	Language model	Down syndrome	1	No	No	No	No	No	No	yes
GSE142731	Transcriptome profiling of tumors from Caucasian and African American triple negative breast cancer (TNBC) patients.	Triple negative breast cancer is an aggressive phenotypic breast cancer characterized by ER negative, PR negative and Her2 negative immunohistochemistry status. We embarked on a study to explore the transcriptome of African American and Caucasian TNBC patients and identify race specific biomarkers.	Total RNA was extracted from FFPE (Formalin-Fixed Paraffin-Embedded) sections from each TNBC patients. RNA-seq experiment was performed to study RNA level expression profiles of protein-coding and non-coding genes. The transcriptome sequencing profile of African American and Caucasian TNBC patients were compared to identify race specific TNBC biomarkers.	Language model	Triple negative breast carcinoma	1	No	yes	No	No	No	No	No
GSE251967	Crnic Institute Human Trisome Project - JAK inhibition in Down syndrome: PolyA RNAseq from whole blood	Analysis of steady-state mRNA levels in whole blood of subjects with Down syndrome (trisomy 21) and qualifying moderate-to-severe immune skin conditions. This dataset is part of the Human Trisome Project run by the Linda Crnic Institute for Down Syndrome at the University of Colorado Anschutz Medical Campus. http://www.trisome.org/	Comparison across 10 subjects with Down syndrome at baseline and after treament with the JAK inhibitor tofacitinib for 2, 8, and 16 weeks.	Language model	Down syndrome	1	No	No	yes	No	No	No	No
GSE38849	Serum Follistatin-Like Protein 1 Is a Biomarker for Macrophage Activation Syndrome and May Predict Disease Course in Systemic Juvenile Idiopathic Arthritis	Objective. Follistatin-like protein 1 (FSTL-1) is a secreted glycoprotein that is over-expressed in certain inflammatory diseases. Our objective in this study was to correlate FSTL-1 levels with measures of clinical disease activity in systemic juvenile idiopathic arthritis (sJIA), including macrophage activation syndrome (MAS).|Methods. FSTL-1 serum levels were measured by ELISA in 28 patients w…	FSTL-1 serum levels were measured by ELISA in 28 patients with sJIA, including 7 patients who developed MAS, as well as in 30 normal controls. Levels were correlated with erythrocyte sedimentation rate (ESR), ferritin and sIL-2RÎ± expression. Differential gene expression based on FSTL-1 levels was analyzed in peripheral blood mononuclear cells (PBMCs).|Only 11 patients were run on microarray.	Language model	Juvenile idiopathic arthritis	1	yes	No	No	No	No	No	No
GSE213569	Gene expression profile at the singe-cell level on human induced pluripotent stem cell (hiPSC) derived midbrain dopaminergic neurons	We optimised a new differentiation paradigm to produce midbrain dopaminergic neurons from hiPSCs. To characterise their identity, we performed scRNA-seq to investigate their gene expression and molecular identity.	hiPSCs were differentiated using small molecule combination for 20 days to produce midbrain dopaminergic (mDA) precursor cells. These were then terminally differentiated into mDA neurons and grown for a further 28 days. The mDA monolayer was then dissociated into a single-cell suspension to perform scRNA-seq.	Language model	Parkinson's disease	1	No	No	No	No	No	No	yes
GSE207516	Transcriptonal and epigenetic profiling of neuroblastoma cells based on CD49b expression	This study was undertaken to assess heterogeneity within neuroblastoma cell populations, and to assess whether the integrin CD49b can distinguish different neuroblastoma phenotypes. Methods: We performed bulk RNA sequencing on Neuro-2a and SH-SY5Y neuroblastoma cells sorted based on CD49b expression, and CUT&RUN for H3K4me1 and H3K27ac on Neuro-2a cells sorted based on CD49b expression. Results: …	Use of bulk RNA sequencing and CUT&RUN technologies to analyze transcription and enhancer status of neuroblastoma cell lines.	Language model	Neuroblastoma	1	No	No	No	No	No	yes	No
GSE65055	Expression data from euploid and trisomic 13, 18 and 21 human fetal cells	The organization and dynamics of chromatin within the in vivo interphase nucleus and the latter's relationship with transcriptional regulation are still not fully understood. To better understand these relationships, we studied a natural example of chromosomal disorganization: aneuploidy due to trisomies 13, 18 and 21. We hypothesized that the presence of an extra copy of one chromosome alters th…	Cultured amniocytes and fibroblasts cells were used for RNA extraction and hybridization on Affymetrix microarrays. We used two trisomy 13, two trisomy 18 and nine controls from amniocytes cells; and five trisomy 21 and five controls from chorionic villi (fibroblasts).	Language model	Down syndrome	1	No	No	yes	No	No	No	No
GSE30792	Expression data from Parkinson's iPSCs with four copies of SNCA, and equivalent cell lines from an unaffected first degree relative	A major barrier to research on Parkinsonâs disease (PD) is inaccessibility of diseased tissue for study. One solution is to derive induced pluripotent stem cells (iPSCs) from patients with PD and differentiate them into neurons affected by disease. We created an iPSC model of PD caused by triplication of SNCA encoding Î±-synuclein. Î±-Synuclein dysfunction is common to all forms of PD, and SNCA…	5 samples were analysed: two clonal iPSC lines from each of two genotypes (four in total; AST denoting alpha-synuclein triplication and NAS denoting normal alpha-synuclein), a human embryonic stem cell line (SHEF4). All cultured in self-renewal conditions, mTeSR1	Language model	Parkinson's disease	1	No	No	No	No	No	No	yes
GSE148265	Gene expression analyses of palbociclib treated ER+ breast cancer cell lines as assessed by RNA-seq	The goal of this study is to measure gene expression changes resulting over time of palbociclib treatment of T47D, MCF7, and CAMA1 ER+ breast cancer cell lines.	Examination of gene expression changes in ER+ breast cancer cell lines (T47D, MCF7 and CAMA1) treated with palbociclib for 2, 7, 10 and 14 days. As a control, each of the three cell lines has vehicle treated sub-confluent log phase growing cells for comparison with palbociclib treated cells.	Language model	Triple negative breast carcinoma	1	No	No	No	No	No	No	yes
GSE50959	Differential gene expression in neuroblastoma cells after transfection with control siRNA, N-Myc siRNA-1, N-Myc siRNA-2, lncMycN siRNA-1 or lncMycN siRNA-2	N-Myc oncoprotein induces neuroblastoma by modulating gene transcription, and long noncoding RNAs exert biological effects by regulating gene expression.|We analysed whether N-Myc and the long noncoding RNA lncMycN mediate the expression of common subsets of genes.	Neuroblastoma Kelly cells were transfected with control siRNA, N-Myc siRNA-1, N-Myc siRNA-2, lncMycN siRNA-1 or lncMycN siRNA-2. RNA was extracted from the cells 48 hours after siRNA transfections, and subjected to differential gene expression studies with Affymetrix microarrays.	Language model	Neuroblastoma	1	No	No	No	No	No	yes	No
GSE110720	RNA-seq, RRBS-seq and miRNA-seq study of Parkinson's disease patients	High throughput sequencing of poly-A RNA from control- and sporadic Parkinson´s disease patient derived fibroblasts (n=15), induced pluripotent stem cells (n=31) and differentiated midbrain neurons (n=15). Fibroblasts and iPSCs do not show major differences on single gene level. In contrast, midbrain neurons derived from Parkinson´s disease patients show changes known to be associated with neurod…	Two-condition experiment in three cell types: Control- and Parkinson´s disease patient derived fibroblasts, induced pluripotent stem cells and differentiated midbrain neurons were compared. Fibroblast cell cultures were established from skin biopsies from six control patients and nine sporadic Parkinson´s disease patients and reprogrammed with the OSKM cocktail. Poly-A RNA libraries were prepared…	Language model	Parkinson's disease	1	No	No	No	No	yes	No	No
GSE84389	Network-based, cross-cohort discovery of transcriptional mechanisms presiding over maintenance of high-risk neuroblastoma subtype state	Network-based analysis of neuroblastoma samples from two large cohorts identified master regulator proteins controlling the transcriptional state of three high-risk molecular subtypes. In particular, a TEAD4-MYCN positive feedback loop emerged as the core regulatory motif of a small protein module presiding over implementation and stability of the subtype associated with MYCN amplification. Speci…	Study of the transcriptional control by TEAD4 and MYCN positive feedback loop using RNA-seq profiles of TEAD4, WWTR1 and MYCN shRNA knockdowns in neuroblastoma BE2 cells. ChIP-Seq analysis using TEAD4 antibody in BE2 cells.	Language model	Neuroblastoma	1	No	No	No	No	No	yes	No
GSE33903	Expression array of peripheral neuro-ectodermal cell lines	To study differentially expressed genes in neuro-ectodermal cell lines|MYCN amplification (NMA) is the most important prognostic factor in neuroblastoma (NBL) patients, however 70% of advanced stage NBL are non-NMA and lack known driving oncogenic events. Gene expression profiles (HU133plus2.0 arrays, Affymetrix) of 17 NBL and 5 peripheral neuro-ectodermal cell lines were used to identify potenti…	Arrays were performed with 5 different PNET cell lines, which were used as controls for 17 NBL cell lines (GSE22771)	Language model	Neuroblastoma	1	No	No	No	No	No	yes	No
GSE238115	Differential gene expression analysis of trisomy 21 and euploid hematopoietic progenitor cells derived from human pluripotent stem cells.	Children with trisomy 21 (T21) are highly predisposed to acute myeloid leukemia, which is preceded by a pre-leukemic transient abnormal myelopoiesis driven by truncating mutations in GATA1 (GATA1s). We investigated gene expression profiles in T21 and isogenic euploid hematopoietic progenitor cells (HPCs) derived from human induced pluripotent stem cells (iPSCs), in combination GATA1s and STAG2 mu…	We introduced mutations in exon 2 of GATA1 by CRISPR/Cas9 to generate GATA1s-mutant single clones in T21 and isogenic euploid human iPSCs (PMID: 23045682). A STAG2 mutant clones was generated in the T21-GATA1s line by disrupting exon 5 using CRISPR/Cas9. Hematopoietic differentiation was performed using STEMdiff Hematopoietic Kit (STEMCELL #05310) following manufacturerâs protocol to derive HPC…	Language model	Down syndrome	1	No	No	maybe	No	No	No	No	not sure if cells are patient-derived
GSE103170	Neutrophils in systemic onset Juvenile Idiopathic Arthritis display sepsis-like features which can be reverted by IL-1 blockade	This study investigated neutrophils in systemic onset Juvenile Idiopathic Arthritis (sJIA), one of the most common multifactorial autoinflammatory diseases, characterized by arthritis and severe systemic inflammatory manifestations like fever, rash, hepatosplenomegaly and serositis. Neutrophil counts were markedly increased at disease onset, correlated to levels of inflammatory mediators and norm…	Transcriptomes from peripheral blood neutrophils of 3 systemic JIA patients and 3 healthy controls	Language model	Juvenile idiopathic arthritis	1	yes	No	No	No	No	No	No
GSE188673	PRC2 molecule EZH1 is a target of epigenetic therapy of neuroblastoma	In the present study, we found that EZH1 depletion in MYCN-amplified neuroblastoma cells resulted in significant cell death as well as xenograft inhibition. EZH1 depletion decreased the level of H3K27me1; the interaction and protein stabilization of MYCN and EZH1 appear to play roles in epigenetic transcriptional regulation. Transcriptome analysis of EZH1-depleted cells resulted in down-regulatio…	RNA was extracted at 2 days after shEZH1-expressing lentiviral infection, and a microarray analysis was performed using the Agilent platform of 8x60 K design ID G4851B (Agilent Single Color. 39494, Agilent Technologies). Two hundred nanograms of total RNA was labeled with Cyanine3 using a Low Input Quick-Amp Labeling Kit (one color, Agilent Technologies) according to the manufacturerâs instruct…	Language model	Neuroblastoma	1	No	No	No	No	No	yes	No
GSE115302	Next Generation Sequencing Facilitates Quantitative Analysis of ALDH+ E-BCSC, CD24-CD44+ M-BCSC and Bulk tumor cell Transcriptomes from MC1 and Vari068 PDX models of TNBC	We report the application of single-molecule-based sequencing technology for high-throughput profiling of genes in E-, M-BCSCs and bulk tumor cells in two PDX models of triple negative breast cancer .	Examination of global gene expression in E and M-BCSCs and Bulk tumor cells in 2 PDXs. Total RNA was extracted from E- (H2Kd-ALDH+), M- (H2Kd-CD44+/CD24-) BCSC-enriched and bulk (H2Kd-ALDH-CD44-/CD24+) cell populations freshly sorted from dissociated tumor cells of Vari068 and MC1 PDXs. Total RNA was extracted with RNeasy Mini Kit (Qiagen) according to manufacturer's instructions, and 500 ng was …	Language model	Triple negative breast carcinoma	1	No	yes	No	No	No	No	No
GSE63513	RNA-Seq of the BA9, BA40 and AMY for one typically developing individual #5407	We performed RNA-Seq for the BA9/40/AMY for a typically developing individual #5407. The samples were dissected from the frozen postmortem brain.	We performed RNA-Seq for the BA9/40/AMY for a typically developing individual #5407.	Language model	Bipolar disorder	1	No	No	No	No	No	No	yes
GSE11546	Age-related changes in the expression of schizophrenia susceptibility genes in the human prefrontal cortex	The molecular basis of complex neuropsychiatric disorders most likely involves many genes. In recent years, specific genetic variations influencing risk for schizophrenia and other neuropsychiatric disorders have been reported. We have used custom DNA microarrays and qPCR to investigate the expression of putative schizophrenia susceptibility genes and related genes of interest in the normal human…	We have used custom DNA microarrays to investigate gene expression in the normal human brain. Expression was measured in Brodmann's area 10 (BA10) in the prefrontal cortex of 72 postmortem brain samples spanning half a century of human aging (18-67 years), each without history of neuropsychiatric illness, neurological disease, or drug abuse.	Language model	Bipolar disorder	1	No	No	No	No	No	No	yes
GSE76250	Comprehensive transcriptome profiling reveals multigene signatures in triple negative breast cancer	To develop and validate novel multigene signatures to facilitate individualized treatment of TNBC patients By integrating expression profiles of messenger RNAs (mRNAs) and long non-coding RNAs (lncRNAs).	We analysed 165 TNBC samples and 33 paired normal breast tissues using transcriptome microarrays. Tumor-specific mRNAs and lncRNAs were identified and correlated with patientsâ recurrence-free survival (RFS). Using Cox regression model, we built two multigene signatures incorporating mRNAs and lncRNAs. The prognostic and predictive accuracy of the signatures were tested in a training set of 165…	Language model	Triple negative breast carcinoma	1	No	yes	No	No	No	No	No
GSE85047	Gene expression data from primary neuroblastoma tumors	This dataset contains gene expression data from the NRC series (Neuroblastoma Research Consortium) for a total of 283 primary neuroblastoma tumors. All tumor samples are fully annotated including patient age at diagnosis, overall and progresison free survival and MYCN amplification status, enabling subgroup analysis, survival analysis and gene expression network analysis.	283 primary untreated neuroblastoma tumors were analyzed. No replicates were included.	Language model	Neuroblastoma	1	No	No	No	No	No	yes	No
GSE49376	Profiling Transcriptomic Alterations in Postmortem Prefrontal Cortex Tissues of Individuals with Alcohol Use Disorders	Analysis of transcriptiomic alternations related with alcohol use disorders (AUDs). The hypothesis is that chronic alcohol consumption might alter genome-wide gene expression patterns.|The results suggest that differential gene expression in the prefrontal cortex is implicated in neuroadaptations to alcohol.	Total RNAs were extracted from postmortem prefrontal cortex tissues from 23 AUD cases and 23 matched controls. Both AUD cases and matched controls were assessed with DSM-IV.	Language model	Bipolar disorder	1	No	No	No	No	No	No	yes
GSE52790	lncRNA and mRNA expression data in peripheral blood sampled from MDD patients	Long noncoding RNAs (lncRNAs) are pervasively transcribed and have a direct role in the regulation of genes involved in neural plasticity and cognitive function. Moreover, alterations in the expression of several lncRNAs have been observed in some psychiatric disorders. However, changes in the expression of regulatory lncRNAs in MDD have not yet been reported.|Using microarrays, we profiled the e…	This study recruited a total of 10 patients and 12 coupled healthy controls. The patients were recruited from outpatients of the department of psychiatry at the First Hospital of Shanxi Medical University and the controls were recruited from the community nearby. All participants were Chinese of Han origin and came from the same geographic areas in northern China.	Language model	Bipolar disorder	1	No	No	No	No	No	No	yes
GSE90139	Differential gene expression analysis of MYCN-amplified neuroblastoma cells after transfection with Control siRNA, LYAR siRNA-6 or LYAR siRNA-10	N-Myc oncoprotein induces neuroblastoma and exerts its biological effects through modulation of its target genes.|We identified that MYCN modulates LYAR expression and we are interested to determine which signaling pathway LYAR regulates.	We performed Affymetrix microarray experiments in BE(2)-C cells after transfection with control siRNA, LYAR siRNA-6 or LYAR siRNA-10 for 32 hours.	Language model	Neuroblastoma	1	No	No	No	No	No	yes	No
GSE34747	Gene expression profiling of lithium stimulated human mesenchymal stem cells	Wnt signaling in essential for osteoblast differentiation and is activated by lithium via inhibition of glycogen synthase kinase 3beta. Although lithium has been shown to enhance osteoblast differentiation in mice models and accelerate bone repair, its effect in humans is not clear. Therefore, we performed gene expression profiling of human MSCs from 3 donors treated with lithium (5mM) for 7 days…	Agilent one-color experiment, Organism: Human, Agilent-Custom Whole Genome Human 4x44k designed by Genotypic Technology Pvt. Ltd. (AMADID: 025085), Labeling kit: Agilent Quick-Amp labeling Kit (p/n5190-0442)	Language model	Bipolar disorder	1	No	No	No	No	No	No	yes
GSE24345	UC San Diego_Friedmann_Kang_Human fibroblast knockdown	To characterize mechanisms responsible for the CNS dopamine deficiency and the resulting neuropathology caused by deficiency of the housekeeping purine salvage function hypoxanthine guanine phospho- ribosyltransferase (HPRT) in the Lesch Nyhan Disease (LND), we have used microarray-based methods of global gene expression together with quantitative PCR and Western blot analysis to identify dysregu…	For microarray analysis, RNAs from triplicate independent cultures of vector-infected HPRT knockdown and control fibroblasts were prepared separately, pooled and used to prepare cRNA and finally subjected to microarray transcriptional analysis in triplicate. The integrity of total RNA from HPRT knockdown and control cells was confirmed by bioanalyzer (Agilent Technologies, Santa Clara, CA). The q…	Language model	Parkinson's disease	1	No	No	No	No	No	No	yes
GSE28076	The addition of chromosome 8 leads to characteristic dysregulation of gene expression on all chromosome and transformed-associated phenotypes	To examain effects of trisomy 8 on gene expression in normal human cells, we have employed whole genome microarray expression profiling. To study the effects of aneuploidy in normal human cells, we generated cells which are artificially trisomic chromosome 8 (trisomy 8) using human primary fibroblast cells by microcell-mediated chromosome transfer (HE35tri8 clones).	Gene expression in trisomy 8 clones (HE35tri8-1, 2 and3) and euploid clones (HE35-1, 2 and 4). Three independent experiments were performed at each clone.	Language model	Down syndrome	1	No	No	No	No	No	No	yes
GSE15583	Neuroblastoma cell lines under normoxic and hypoxic conditions	Hypoxia is a low oxygen condition that occurs in the developing tumor mass and that is associated with poor prognosis and resistance to chemo- and radio-therapy. The definition of the hypoxia gene signature is fundamental for the understanding of tumor biology, as in the case of neuroblastoma, the most common pediatric solid tumor. The issue of identifying a significant group of variables in micr…	The expression profile of 9 neuroblastoma cell lines under normoxia vs hypoxia was studied	Language model	Neuroblastoma	1	No	No	No	No	No	yes	No
GSE204796	Human midbrain dopaminergic neuronal differentiation markers predict cell therapy outcome in a Parkinson's disease model	Human pluripotent stem cell (hPSC)-based replacement therapy holds great promise in treating Parkinsonâs disease (PD). However, the heterogeneity of hPSC-derived donor cells and the low yield of midbrain dopaminergic (mDA) neurons after transplantation hinder its broad clinical application. Here, we depicted the single-cell molecular landscape during mDA neuron differentiation. We found that th…	We collected cells for scRNA-seq at the end of five consecutive stages during the process of mDA neuron differentiation from hPSCs (day8-stage I; day 14-stage II; day 21-stage III; day 28-stage IV; day 35-stage V). We sought to define the cellular composition of these grafts by scRNA-seq. To remove the contamination of host (mouse) cells in the cell suspensions when dissecting graft tissue, we kn…	Language model	Parkinson's disease	1	No	No	No	No	maybe	No	No	PD mice?
GSE31327	Expression data of MED12 full-length and domain deleted construct overexpression and RNAi knockdown in HEK293 cells.	MED12 is an X-chromosome member of the Mediator complex that is a key regulator of tissue specific gene expression and moderates intracellular signaling via multiple developmental pathways. Sequence variations in the carboxy-terminus of MED12, which contains a PQL and Opa domain, are associated with X-linked mental retardation behavioral syndromes and schizophrenia. Unfortunately, the mechanism(s…	12 samples were analyzed, being comprised of four conditions with three biological replicates. Comparisons were made between the GFP control to experimental condition (i.e. GFP vs MED12 FL; GFP vs MED12 PQL/Opa; and GFP vs MED12 shRNA 5)	Language model	Bipolar disorder	1	No	No	No	No	No	No	yes
GSE30023	A comparative gene expression profiling of spondyloarthropathy and rheumatoid arthritis using oligonucleotide based microarrays	Comparative gene expression profiling of mononuclear cells from synovial fluid samples of rheumatoid arthritis (RA) and|spondyloarthropathy (SpA) cases was performed. A total of 72 transcripts were found to be differentially expressed in RA compared|to SpA, with p-value threshold of 0.05 and using the Benjamini-Hochberg False Discovery rate multiple comparison corrections.|From the list, 57 trans…	The proposed study carried out mRNA expression profiling of mononuclear cells from synovial fluid samples of seven RA and five SpA cases. We have used 4X44K and 1X44K arrays from Agilent Technologies platform. Based on the RNA integrity, selected molecules were processed further using single-color microarray based gene expression. The raw data files obtained from this study were eventually analyz…	Language model	Juvenile idiopathic arthritis	1	No	No	No	No	No	No	yes
GSE190305	Migration deficits of neural crest caused by CXADR triplication in a Human Down Syndrome Stem Cell Model	Here, Down syndrome-specific hiPSCs (DS1-hiPSCs and DS2-hiPSCs) were induced to differentiate to neural crest stem cells (NCSCs). We sequenced mRNA samples of DS1-NCSCs and DS2-NCSCs to generate the gene expression profiles of these cells.	mRNA samples of DS1-NCSCs and DS2-NCSCs were sequenced and analyzed.	Language model	Down syndrome	1	No	No	maybe	No	No	No	No	not sure if cells are patient-derived
GSE190845	Triple-negative breast cancer cell lines treated with mebedazole (an FDA-approved anti-parasitic).	The main purpose of this project is to identify gene expression changes between treated triple negative breast cancer cells (w/ MBZ) vs. non-treated cells (w/o MBZ). We have submitted two different cell ilnes, and those overlapping pathways will be important to elucidate the mechansim of MBZ. Cell Lines	In order to determine the overall effect of MBZ treatment in triple-negative breast cancer (TNBC), TNBC cell lines (MDA-MB-231 and SUM159) were treated either with 1 uM MBZ or DMSO vehicle control for 72 hours and RNA was extracted.	Language model	Triple negative breast carcinoma	1	No	yes	No	No	No	No	No
GSE183369	PRC2 molecule EED is a target of epigenetic therapy of neuroblastoma	Epigenetic modification by polycomb repressive complex (PRC) molecules appears to have a role in tumorigenesis and aggressiveness of neuroblastoma (NB). Embryonic Ectoderm Development (EED) is a member of PRC2 complex and binds the H3K27me3 mark deposited by EZH2, via propagation on adjacent nucleosomes. Here we studied the molecular roles of EED in MYCN-amplified neuroblastoma cells by using EED…	RNA was extracted at 10 days after shEED-expressing lentiviral infection, and a microarray analysis was performed using the Agilent platform of 8x60 K design ID G4851B (Agilent Single Color. 39494, Agilent Technologies). Two hundred nanograms of total RNA was labeled with Cyanine3 using a Low Input Quick-Amp Labeling Kit (one color, Agilent Technologies) according to the manufacturerâs instruct…	Language model	Neuroblastoma	1	No	No	No	No	No	yes	No
GSE224330	Gene expression of monocytes from rheumatoid arthritis patients treated with bDMARDs and methotrexate.	It is well documented that patients affected by rheumatoid arthritis (RA) have distinct susceptibility to the different biologic Disease-Modifying AntiRheumatic Drugs (bDMARDs) available on the market, probably because of the many facets of the disease. Monocytes are deeply involved in the pathogenesis of RA and we therefore evaluated and compared the transcriptomic profile of monocytes isolated …	Gene expression profiling was performed on primary monocyte cultures from a total of 31 samples, according to the following experimental design: 10 samples from healthy patients, 6 samples from MTX-, 5 samples from abatacept-, 5 samples from anti-TNFalpha-, and 5 samples from tocilizumab-treated patients.	Language model	Juvenile idiopathic arthritis	1	No	No	No	No	No	No	yes
GSE165083	DNA methylation and expression profiles of whole blood in Parkinsonâs disease	Parkinson’s disease (PD) is the second most common age-related neurodegenerative disease. It is presently only accurately diagnosed at an advanced stage by a series of motor deficits, which are predated by a litany of non-motor symptoms manifesting over years or decades. Aberrant epigenetic modifications exist across a range of diseases and are non-invasively detectable in blood as potential mark…	Parkinson's disease (PD) and control subjects where analyzed for changes in gene expression and DNA methylation. Each group contained 15 age-matched subjects. Two blood samples were taken from each subject. One sample was used for isolation of total RNA and the other was used for extraction of DNA. The PD group was compared to controls for each data type and correlations between data types were a…	Language model	Parkinson's disease	1	No	No	No	No	yes	No	No
GSE161426	Transcriptome profiling to identify a human effector regulatory T cell core signature	We investigated the transcriptomic landscape of human Treg in an autoimmune-associated inflammatory environment, i.e. synovial fluid (SF) from inflamed joints of Juvenile Idiopathic Arthritis (JIA) to improve our understanding of human effector Treg programming.	Examination of the regulatory and CD4 effector T cell transcriptome in 3-4 biological replicaties of each healthy adult and child peripheral blood, juvenile idiopathic arthritis patient peripheral blood in remission and with active disease as well as synovial fluid.	Language model	Juvenile idiopathic arthritis	1	yes	No	No	No	No	No	No
GSE58795	Whole blood gene expression profiling of rheumatoid arthritis patients	Approximately 30% of rheumatoid arthritis patients achieve inadequate response to anti-TNF biologics. In this study, we sought to identify a blood gene expression biomarker correlating with 12-week response to infliximab in patients with moderate to severe disease. Response was assessed using dynamic contrast-enhanced MRI imaging of the wrist.	Baseline whole blood samples from 59 patients were collected as part of a placebo-controlled clinical study of infliximab in rheumatoid arthritis. Samples were profiled by Affymetrix microarray and correlation between gene expression and 12-week response was assessed.|DAS28 (Disease Activity Score including a 28-joint count)	Language model	Juvenile idiopathic arthritis	1	No	No	No	No	No	No	yes
GSE57183	Molecular profiles of Systemic Juvenile Idiopathic Arthritis patients	Biomarker identification for diagnosis of systemic juvenile idiopathic arthritis (SJIA), an auto-inflammatory disease that presents with prolonged fevers.	Disease vs. healthy control	Language model	Juvenile idiopathic arthritis	1	yes	No	No	No	No	No	No
GSE27390	Human bone marrow-derived mononuclear cells (BMMC): rheumatoid arthritis vs. osteoarthritis	Gene expression profiling of BMMC from patients with rheumatoid arthritis (RA) vs. osteoarthritis (OA).	Bone marrow was obtained from patients with RA (n=9) or OA (n=10). The bone marrow samples from the 10 OA patients are used as controls.	Language model	Juvenile idiopathic arthritis	1	No	No	No	No	No	No	yes
GSE211826	Transcriptome and chromatin accessibility landscapes across 25 human brain regions expand the susceptibility gene set for neuropsychiatric disorders	Brain region- and cell-specific transcriptome and epigenome molecular features are associated with heritability for neuropsychiatric traits. Here, we provide an atlas of chromatin accessibility and gene expression in neuronal and non-neuronal cells across 25 distinct regions across cortical and subcortical areas of the human brain from 6 neurotypical controls. We identified extensive gene express…	RNA-seq profiles in neuronal and non-neuronal nuclei isolated from 25 brain regions covering the forebrain, basal ganglia , midbrain/thalamus, and hindbrain of six control subjects	Language model	Bipolar disorder	1	No	No	No	maybe	No	No	no	would need to see if any samples come from BD patients
GSE140076	Pathogenic pathways in early onset autosomal recessive Parkinsonâs disease discovered using isogenic human dopaminergic neurons	Purpose of NGS transcriptomics: We generated RNA-sequencing transcriptomics datasets from isogenic Parkinsonâs disease (PD) HUES1 cell lines (harboring loss of function mutations in either PARKIN (PRKN), DJ-1-/- (PARK7), or ATP13A2-/- (PARK9)) to identify common and distinct dysregulated genes and networks in our three isogenic PD lines in an unbiased way, with the goal of grouping similar and …	Transcriptional profiles of 12 samples (3 replicates of 4 isogenic cell lines) were generated after sorting hPSC derived dopaminergic neurons using Tyrosine Hydroxylase knock-in fluroescence reporter	Language model	Parkinson's disease	1	No	No	No	No	No	No	yes	induced PD model but doesn't come from patients with disease
GSE168111	The study of alternative splicing events in human induced pluripotent stem cells from a Down's syndrome patient	We employed the GeneChip Human Transcriptome Array 2.0 (HTA 2.0) for the global gene analysis with hiPSCs from DS and healthy individuals. Examining differentially expressed genes (DEGs) in these groups and focusing on specific transcripts with Alternative Splicing.	Total RNA of hiPSCs from DS and healthy individuals was extracted and amplified 100 ng of RNA per sample were then hybridized on GeneChip Human Transcriptome Array 2.0 (HTA 2.0) (Affymetrix, Thermofischer scientific). Differentially expressed genes (DEGs) and alternative splicing events in these groups were examined.	Language model	Down syndrome	1	No	No	yes	No	No	No	No
GSE142258	Transcriptome profiling of tumors from Kenyan triple negative breast cancer (TNBC) patients.	Triple negative breast cancer is an aggressive phenotypic breast cancer characterized by ER negative, PR negative and Her2 negative immunohistochemistry status. We embarked on a study to explore the transcriptome of Kenyan TNBC patients and identify potential biomarkers specific to Kenyan population. The transcriptome sequencing of tumors from Kenyan TNBC patients and comparisons with African Ame…	Total RNA was extracted from FFPE (Formalin-Fixed Paraffin-Embedded) sections from each of 15 Kenyan TNBC patients. RNA-seq experiment was performed to study RNA level expression profiles of protein-coding and non-coding genes. The transcriptome sequencing profile of Kenyan TNBC patients is compared with that of African American and Caucasian TNBC patients (obtained from University of Alabama at …	Language model	Triple negative breast carcinoma	1	No	yes	No	No	No	No	No
GSE78347	single cell RNA-seq from bipolar spindle neuron (ENCSR225BBK)	Total RNA-seq on PGP human bipolar spindle neurons (13pgs)|For data usage terms and conditions, please refer to http://www.genome.gov/27528022 and http://www.genome.gov/Pages/Research/ENCODE/ENCODE_Data_Use_Policy_for_External_Users_03-07-14.pdf	https://www.encodeproject.org/ENCSR225BBK/	Language model	Bipolar disorder	1	No	No	No	No	No	No	yes
GSE90505	Identification of interacting stromal properties in triple-negative breast cancer - Stromal Discovery Set	Triple-negative breast cancer is a molecularly heterogeneous cancer that is difficult to treat. TNBC microenvironmental (stromal) heterogeneity has not been well characterized despite the key role that it may play in tumor progression. To address this challenge we investigated the transcriptome of tumor-associated stroma isolated from TNBCs (n=57).	57 flash-frozen human primary breast cancer samples were subjected to laser capture microdissection to separately isolate tumor-associated and adjacent normal stromal components. RNA was isolated, subjected to 2 rounds of amplification, and hybridized on Agilent 8x60K microarrays along with a common reference two round-amplified commercially obtained Universal Human Reference RNA). For one sample…	Language model	Triple negative breast carcinoma	1	No	yes	No	No	No	No	No
GSE145075	Identification of novel fusion transcripts in neuroblastoma	Detection of novel chimeric transcripts by paired-end RNA-seq in neuroblastoma cell lines	Identification of novel fusion transcripts in 8 neuroblastoma cells available in our lab via paired-end RNA-seq followed by bioinformatic analysis	Language model	Neuroblastoma	1	No	No	No	No	No	yes	No
GSE185645	Microarray data from patients samples with triple negative breast cancer	The genomic studies was designed to identify genes differentially expressed in tumor versus normal breast tissue.|We aimed at identifying novel Antibody Drug Conjugate (ADC) targets that could be used to treat Triple Negative Breast Cancer (TNBC). Comparative genomic studies between normal breast and TNBC tissues, together with proteomic and bioinformatic analyses resulted in the elaboration of a…	Samples were obtained at the University Hospital (Department of Pathology) of Salamanca from patients with triple negative breast cancer. One sample from normal breast tissue was also obtained.	Language model	Triple negative breast carcinoma	1	No	yes	No	No	No	No	No
GSE5392	Expression profiling of human adult postmortem brain tissue from subjects with bipolar disorder and healthy controls	Bipolar affective disorder is a severe psychiatric disorder with a strong genetic component but unknown pathophysiology. We used microarray technology (Affymetrix HG-U133A GeneChips) to determine the expression of approximately 22 000 mRNA transcripts in post-mortem brain tissue (dorsolateral prefrontal cortex and orbitofrontal cortex) from patients with bipolar disorder and matched healthy contr…	RNA extracted from human postmortem brain tissue from adult subjects with bipolar disorder and healthy controls was hybridised to Affymetrix HG-U133A GeneChips to identify differentially expressed genes in the disease state.	Language model	Bipolar disorder	1	No	No	No	yes	No	No	No
GSE102652	Transcription Factor Activating Protein 4 is synthetically lethal and a master regulator of MYCN-amplified neuroblastoma	Despite the identification of MYCN amplification as an adverse prognostic marker in neuroblastoma, MYCN inhibitors have yet to be developed. Here, by integrating evidence from a whole genome shRNA library screen and the computational inference of master regulator proteins, we identify Transcription Factor Activating Protein 4 (TFAP4) as a critical effector of MYCN amplification in neuroblastoma, …	Control and TFAP4 KD RNA-seq in two neuroblastoma cell lines|**Please note that raw data for the following 7 samples have been lost and thus are not included in the current records;|GSM2742417 - SKNDZ Control RNASeq [SD013]|GSM2742419 - SKNDZ TFAP4 KD RNASeq [SD008]|GSM2742420 - SKNDZ TFAP4 KD RNASeq [SD0014]|GSM2742422 - NGP Control RNASeq [SD011]|GSM2742423 - NGP Control RNASeq [SD017]|GSM27424…	Language model	Neuroblastoma	1	No	No	No	No	No	yes	No
GSE121071	Trisomy of a âDown syndrome critical regionâ globally amplifies transcription via HMGN1 overexpression	Down syndrome (DS, trisomy 21) is associated with developmental abnormalities and increased leukemia risk. To reconcile chromatin alterations with transcriptome changes in cells with trisomy 21, we performed paired exogenous spike-in normalized RNA and chromatin immunoprecipitation sequencing in DS models. Absolute per cell normalization unmasked global amplification of gene expression associated…	ERCC spike-in RNA-Seq in NALM6 B-ALL cell line	Language model	Down syndrome	1	No	No	no	No	No	No	yes	don't think cell line comes from DS patient but not really sure then how they're studying DS?
GSE107000	RNAseq analysis of ruxolitinib treated breast cancers	We performed RNA sequencing analysis on fresh-frozen biopsies of metastatic triple-negative breast cancer prior to undergoing therapy with ruxolitinib, or after 2 cycles of therapy in a subset of patients.	Seventeen samples were successfully sequenced, including two pairs of baseline and cycle 2, two unmatched cycle 2 samples, and eleven unmatched baseline samples.	Language model	Triple negative breast carcinoma	1	No	yes	No	No	No	No	No
GSE140036	Microarray analysis of the synovial membrane of rheumatoid arthritis patients undergoing anti-TNF therapy	Synovial biopsies of Rheumatoid Arthritis patients were obtained at week 20 of anti-TNF therapy. The clinical response to therapy was determined comparing the DAS28 at this time point with the baseline DAS28, using the EULAR response criteria. Gene expression profiles of patients responding to anti-TNF therapy were compared to non-responders and different genes, pathways and deconvoluted cell typ…	Synovial samples were obtained by guided arthroscopy using a 2.7 mm arthroscope from 11 Rheumatoid Arthritis patients starting anti-TNF therapy. Samples were immediately preserved in RNALater at -80ÂºC until extraction. After total RNA extraction, gene expression profiles for 21,000 genes were obtained using WG6 Illumina Sentrix whole genome Beadchips .	Language model	Juvenile idiopathic arthritis	1	No	No	No	No	No	No	yes
GSE26554	Genome-wide association analysis of juvenile idiopathic arthritis identifies a new susceptibility locus at chromosomal region 3q13.	Juvenile idiopathic arthritis (JIA) is the most common chronic childhood rheumatic disease in the Western world. To identify novel JIA predisposing loci, a genome-wide association study (GWAS) in 814 Caucasian JIA cases and 3058 Caucasian controls was completed. After adjusting for the most significant HLA associations, the strongest novel associations included rs6479891 (10q21, odds ratio (OR)=1…	Peripheral blood samples were obtained from 23 healthy children and 68 children with JIA. RNA was purified from Ficoll-isolated mononuclear cells, fluorescently labeled and then hybridized to Affymetrix U133 Plus 2.0 GeneChips. Data were imported using Robust Multi-Array Average pre-processing and Distance Weighted Discrimination normalization. eQTL analysis were performed using genomewide associ…	Language model	Juvenile idiopathic arthritis	1	yes	No	No	No	No	No	No
GSE98793	Gene expression analysis in whole blood samples obtained from donors diagnosed with MDD compared to healthy controls	This study investigated gene expression changes in whole blood samples obtained from donors diagnosed with major depressive disorder (MDD) compared to healthy controls. Micro-array data were available from whole blood on patients with MDD (N=128, 64 with generalised anxiety disorder, diagnosed by the MINI questionnaire, and 64 without anxiety disorder) and healthy controls (N=64). RNA was isolate…	Measurements from whole blood samples for 128 patients with MDD (among which 64 have been diagnosed with generalised anxiety disorder) and 64 healthy controls|contributor: MRC ImmunoPsychiatry Consortium/GlaxoSmithKline	Language model	Bipolar disorder	1	No	No	No	No	No	No	yes
GSE120569	Microarray analysis of an synthetic a-synuclein induced cellular model	To uncover new disease-associated genes and their relevant mechanisms, we carried out a gene microarray analysis based on a Parkinsonâs disease (PD) in vitro model induced by a-synuclein oligomers. The result do help to reveal the mRNA and lncRNA profile in a-syn induced cells and rotenone-stimulated cells.	This cellular model of SY-SH5Y cells induced by 25 mmol/L a-synuclein oligomers or 10mmol/L rotenone has been confirmed to show the stable, transmissible neurotoxicity of a-synuclein, a typical PD pathological marker. And the microarray analysis was performed upon two distinct PD cellular model and normal contrl cell.	Language model	Parkinson's disease	1	No	No	No	No	No	No	yes
GSE69486	Gene expression analysis of skin fibroblast cells from patients with Bipolar Disorder	Bipolar disorder is a severe, lifelong psychiatric disease. The main underlying pathophysiology of the disease is still incomprehensible. Many studies have suggested that many genes of small impact in combination with environmental factors contribute to the expression of the disease. In this study comparative transcriptomic profiling to characterize skin fibroblasts gene expression of bipolar dis…	Total RNA obtained from skin fibroblast cells of 5 healthy control samples that were pooled into 2 samples and from 10 bipolar disorder patients, in order to compare their gene expression profiles.	Language model	Bipolar disorder	1	No	No	No	yes	No	No	No
GSE94354	Modeling Transcriptional Rewiring in Neutrophils through the Course of Treated Juvenile Idiopathic Arthritis	Neutrophils in children with the polyarticular form of juvenile idiopathic arthritis (JIA) display abnormal transcriptional patterns linked to fundamental metabolic derangements. These abnormalities include re-ordering of miRNA-RNA expression networks. In this study, we sought to determine the effects of therapy on miRNA-RNA networks in polyarticular JIA. We studied children with active JIA disea…	Total RNA and miRNA were extracted from isolated neutrophils from patients with JIA and healthy control children.	Language model	Juvenile idiopathic arthritis	1	yes	No	No	No	No	No	No
GSE127774	Transcriptome map of the human brain at the single-cell resolution	The human brain is about three times larger than the brain of our closest relatives, chimpanzees and bonobos. However, increased size alone fails to explain cognitive abilities unique to humans. Functional changes acquired in the human lineage are likely mediated by divergent gene expression and cell composition in brain regions. Here we generated a map of the human brain transcriptome by assessi…	Single cell mRNA-seq profiling of 3 brain regions: Cingulate Anterior (BA24), Caudate and Cerebellar Gray Matter	Language model	Bipolar disorder	1	No	No	No	No	No	No	yes
GSE92414	Identification of lipid-binding lncRNAs in triple-negative breast cancer	To comprehensively identify RNA molecules that are naturally associated with cellular lipid components, we isolated lipid fractions and their bound RNAs from triple-negative breast cancer (TNBC) patient tissues. Fresh frozen TNBC tissues and their normal counterparts were subjected to total RNA extraction, or in parallel, to whole cell fractionation via Hydrostatic Pressure Cycling to form a lipi…	LncRNA profiling analysis of lipid-bound lncRNAs extracted from paired triple-negative breast cancer tissue and adjacent normal breast tissue by Arraystar Human LncRNA Array v3.0.	Language model	Triple negative breast carcinoma	1	No	yes	No	No	No	No	No
GSE247990	Transcriptional Consequences of Trisomy 21 on Neural Induction	Down syndrome, caused by trisomy 21, is a complex developmental disorder associated with intellectual disability and reduced growth of multiple organs. Structural pathologies are present at birth, reflecting embryonic origins. A fundamental unanswered question is how an extra copy of human chromosome 21 contributes to organ-specific pathologies that characterize individuals with Down syndrome. Re…	Stranded bulk RNAseq was performed on three replicates of isogenic (Trisomy21 or control) iPSC-derived embryoid bodies at day6, three replicates of early neuroectoderm at day 10, and three replicates of differentiated neuroectoderm at day 17.	Language model	Down syndrome	1	No	No	maybe	No	No	No	No	not sure if cells are patient-derived
GSE167213	Identifying High-Risk Triple-Negative Breast Cancer Patients by Molecular Subtyping	Triple-negative breast cancer (TNBC) is considered the most aggressive type of breast cancer with limited options for therapy. TNBC is a heterogeneous disease and tumours has been classified into TNBC subtypes using gene expression profiling to distinguish basal-like1 (BL1), basal-like2 (BL2), immunomodulatory (IM), mesenchymal (M), mesenchymal/stem-like (MSL), luminal androgen receptor (LAR) and…	Molecular subtyping was performed in 124 TNBC tumours that were obtained from a prospective, multicentre cohort including 1,270 histopathologically confirmed invasive, non-metastatic breast cancers (NCT 01592825).	Language model	Triple negative breast carcinoma	1	No	yes	No	No	No	No	No
GSE67596	Common Immunologic Pathways Between Oligoarticular and Polyarticular Juvenile Idiopathic Arthritis	The polyarticular and oligoarticular forms of juvenile idiopathic arthritis are classified as distinct entities. At the same time, many children who present with an oligoarticular phenotype eventually evolve to a polyarticular disease pattern, suggesting that the phenotypes might share with overlapping molecular mechanisms. Using gene expression microarrays, we found that 14 genes in neutrophils …	Total RNA was extracted from isolated PBMC and neutrophils from 14 patients with polyarticular JIA and 8 patients with pauciarticular JIA. Total RNA was extracted from neutrophils from 13 healthy controls and from PBMC from 15 healthy controls. Insufficient RNA for microarrays was obtained from neutrophils from two of the healthy controls.	Language model	Juvenile idiopathic arthritis	1	yes	No	No	No	No	No	No
GSE62502	Integrated molecular portrait of triple negative breast tumors from Mexican women using archived clinical samples	Triple negative breast tumours from archived formalin fixed paraffin embeded samples of the National Cancer Institute of Mexico were analyzed for differential gene expressiÃ³n.	Transcriptomic analysis of the 12 tumor samples was done with the FFPE-designed WG-DASL HT assay (Illumina) according to manufacturerâs instructions. This assay measures 29,285 annotated transcripts derived from the RefSeq database corresponding to 20,727 unique genes. Briefly, 200ng of total RNA were reverse-transcribed into biotinylated cDNA, which was then primer-extended with the Assay Spec…	Language model	Triple negative breast carcinoma	1	No	yes	No	No	No	No	No
GSE190125	Crnic Institute Human Trisome Project: PolyA RNA-seq from whole blood	Analysis of steady-state mRNA levels in whole blood of euploid controls and subjects with trisomy 21. This dataset is part of the Human Trisome Project run by the Linda Crnic Institute for Down Syndrome at the University of Colorado Anschutz Medical Campus. http://www.trisome.org/	Comparison of trisomy 21 (T21) subjects (n=304) to euploid controls (n=96)	Language model	Down syndrome	1	No	No	yes	No	No	No	No
GSE47726	Genome-wide transcriptional analysis of synovial tissue gene expression associated with the response to anti-TNF therapy in Rheumatoid Arthritis	Synovial biopsies of Rheumatoid Arthritis patients with active disease were obtained prior to anti-TNF therapy. Clinical response to anti-TNF treatment was measured 20 weeks later using the EULAR response criteria.|Gene expression profiles of patients responding to anti-TNF therapy were compared to non-responders and several genes were found to be differentially expressed between both groups of R…	Synovial samples were obtained by guided arthroscopy using a 2.7 mm arthroscope from 11 Rheumatoid Arthritis patients starting anti-TNF therapy. Samples were immediately preserved in RNALater at -80ÂºC until extraction. After total RNA extraction, gene expression profiles for 21,000 genes were obtained using Illumina Sentrix whole genome Beadchips WG6 version 2.	Language model	Juvenile idiopathic arthritis	1	No	No	No	No	No	No	yes
GSE127898	Transcriptome map of the human brain at the single-cell resolution	The human brain is about three times larger than the brain of our closest relatives, chimpanzees and bonobos. However, increased size alone fails to explain cognitive abilities unique to humans. Functional changes acquired in the human lineage are likely mediated by divergent gene expression and cell composition in brain regions. Here we generated a map of the human brain transcriptome by assessi…	422 polyA-selected RNA-seq samples were obtained from 33 brain regions representing all major brain structures from four adult cognitively healthy human individuals, three chimpanzees, three bonobos, and three rhesus macaques	Language model	Bipolar disorder	1	No	No	No	No	No	No	yes
GSE141074	Single-cell transcriptomics reveals diverse and complex gene expression alterations in human trisomy 18	we analyzed the transcriptomics of single cell of amniotic fluid both from normal and trisomy 18 individuals by using 10x Genomics.	The RNAs for the transcriptomics of single cell of amniotic fluid both from three normal and three trisomy 18 individuals by using 10x Genomics.	Language model	Down syndrome	1	No	No	No	No	No	No	yes
GSE178265	A molecular census of midbrain dopaminergic neurons in Parkinsons disease	Midbrain dopamine (DA) neurons in the substantia nigra pars compacta (SNpc) project widely throughout the central nervous system, playing critical roles in voluntary movements, reward processing, and working memory. Many of these neurons are highly sensitive to neurodegeneration in Parkinsonâs Disease (PD), and their loss correlates strongly with the pathognomonic symptoms. To characterize thes…	Characterization and annotation of single nuclei transcriptomes from postmortem human, rat, macaque, and tree shrew substantia nigra and human caudate nucleus.|>>>Submitter states that raw data for human samples will be submitted to dbGaP due to patient privacy concerns<<<	Language model	Parkinson's disease	1	No	No	No	No	yes	No	No
GSE103115	Cisplatin-induced gene expression changes in triple-negative breast cancer (TNBC) cells	Breast cancers lacking receptors for estrogen, progesterone or HER2 on their cell surface are called triple-negative breast cancers (TNBCs). TNBCs account for ~15-20% of all invasive breast cancers and do not benefit from anti-hormonal or anti-HER2 treatments. Although patients with TNBC can initially respond to chemotherapy, they do have worse overall prognosis compared to other breast cancer su…	Four triple-negative breast cancer cell lines, MDA-MB-231, MDA-MB-157, BT549 and HCC38, were treated with 2 ÂµM cisplatin for 0, 24 or 72 hours. Two independent replicates were collected for each cell line.	Language model	Triple negative breast carcinoma	1	No	yes	No	No	No	No	No
GSE164309	Gene expression profiling of human neuroblastoma cell line SK-N-AS_tetoff_MYCN cultured in the presence (D+) or absence (D-) of 1 Âµg/ml doxycycline for 6 days	Microarray gene expression profiling reveals that MYCN reprograms cellular metabolism by transcriptional activation of metabolic pathways critical for cancer cell growth and proliferation	Affymetrix microarray assays were performed according to the manufacturer's directions on total RNA isolated from three independent samples of SK-N-AS_tetoff_MYCN cells cultured in the presence (D+) or absence (D-) of 1 Âµg/ml doxycycline for 6 days	Language model	Neuroblastoma	1	No	No	No	No	No	yes	No
GSE193688	Single-nuclei paired multiomic analysis of young, aged, and Parkinsonâs disease human midbrain reveals age-associated glial changes and their contribution to Parkinsonâs disease	Age is the primary risk factor for Parkinsonâs disease (PD), but how aging changes the expression and regulatory landscape of the brain remains unclear. Here, we present a single-nuclei multiomic study profiling shared gene expression and chromatin accessibility of young, aged and PD post-mortem midbrain samples. Combined multiomic analysis of midbrain nuclei along a pseudopathogenesis trajecto…	Single-nuclei Multiome sequencing data were generated by deep sequencing|*** Raw data for these human patients will be submitted for controlled access ***	Language model	Parkinson's disease	1	No	No	No	No	yes	No	No
GSE11907	A Modular Analysis Framework for Blood Genomics Studies: Application to Systemic Lupus Erythematosus	The analysis of patient blood transcriptional profiles offers a means to investigate the immunological mechanisms relevant to human diseases on a genome-wide scale. In addition, such studies provide a basis for the discovery of clinically relevant biomarker signatures. We designed a strategy for microarray analysis that is based on the identification of transcriptional modules formed by genes coo…	Experiment subseries GSE11908 regroups the profiles that have been used to construct the modular transcriptional framework:|The first step of the module-construction process analyzes expression patterns of transcripts across samples for individual diseases: sets of coordinately expressed transcripts were identified with an unsupervised clustering algorithm; in this case, the GeneSpring Version 7.…	Language model	Juvenile idiopathic arthritis	1	No	No	No	No	No	No	yes
GSE184450	Digging into the transcriptomic profile of mesenchymal stem cells diagnosed with 21 trisomy	The molecular mechanism involved in Down's syndrome (DS) is more complex than previously thought. This study provides a comprehensive overview of DS through the whole transcriptomic profile obteined by NGS of MSCs isolated from CV derived from women carrying foetuses with diagnosed DS in comparison to their euploid counterparts (CV), revealing the existence of a wide range of molecular signatures…	Total RNA was obtained from Mesenchymal stem cells (MSCs) isolated from chorionic Villi (CV) and chorionic Villi with down's syndrome (DS-CV). CV was used as controls.	Language model	Down syndrome	1	No	No	yes	No	No	No	No
GSE74626	Differential gene expression in neuroblastoma cells after transfection with control siRNA, MYCN siRNA or TFAP4 siRNA.	We analyed the gene expression profiles after knocking down MYCN or TFAP4. Results showed that transcription factor MYCN and TFAP4 commonly regulats a subset of genes that may contribute to neuroblastoma cells proliferation and migration.	Neuroblastoma BE(2)-C cells were transfected with control siRNA, MYCN siRNA1, MYCN siRNA2, TFAP4 siRNA1 and TFAP4 siRNA2, respectively. Total RNA was extracted from cells 30 hours after each transfection and subjected to gene expression study by Affymetrix microarray.	Language model	Neuroblastoma	1	No	No	No	No	No	yes	No
GSE212143	Transcriptome analysis of 15 different breast cancer cell lines	Goal of this study was to investigate gene expression profiling across different molecular subtypes of breast cancers, such as Estrogen Receptor (ER) positive, HER2 amplified, Triple negative Basal A, Triple negative Basal B.	RNA-seq in 15 breast cancer cell lines	Language model	Triple negative breast carcinoma	1	No	maybe	No	No	No	No	No	need to confirm cell lines
GSE192405	Single-cell transcriptional and functional analysis of human dopamine neurons in 3D fetal ventral midbrain organoid like cultures	Significant efforts are ongoing to develop refined differentiation protocols to generate midbrain DA neurons from pluripotent stem cells (PSCs) for application in disease modeling, diagnostics, drug screening, and cell-based therapies for Parkinsonâs Disease. An increased understanding of the timing and molecular mechanisms promoting the generation of distinct subtypes of midbrain DA during nor…	Single-cell RNA-seq of human fetal midbrain and midbrain derived organoids|>>> Submitter states that raw data are unavailable due to patient privacy concerns <<<	Language model	Parkinson's disease	1	No	No	No	No	No	No	yes
GSE136010	Epigenomic analysis of Parkinson's disease neurons identifies TET2 loss as neuroprotective	Epigenetic control of enhancers is centrally involved in modifying neuronal functions and may contribute to Parkinson's disease (PD) pathogenesis. Here, we comprehensively profile DNA methylation at enhancers genome-wide in neurons of 57 PD patients and 48 healthy individuals. There is a widespread increase in cytosine modifications at enhancers in PD neurons, which is partly due to elevated hydr…	To determine effects of inflammation on the the brain of mice with Tet2 inactivation, we performed RNA-sequencing of midbrain tissue of Tet2 knock-out and wild-type mice treated with lipopolysaccharide (LPS) or saline. LPS or saline was administered to mice 2 months of age and midbrain tissue was harvested 24 h later (n=14 mice: 3 Tet2 knock-out LPS, 4 Tet2 wild-type LPS, 3 Tet2 knock-out saline,…	Language model	Parkinson's disease	1	No	No	No	No	No	No	yes	sounds like a mouse study?
GSE44987	Microarray analysis of the leukocyte global gene expression profile following lithium treatment	To further development of our gene expression approach to lithium pharmacodynamics, we have employed whole genome microarray expression profiling as a discovery platform to identify genes with the potential to distinguish lithium pharmacodynamics across an exposure range relevant for medical decision-making in lithium therapy. 8 healthy male subjects participated in this study. Lithium was prescr…	Lithium-induced gene expression in human blood was measured at baseline, after 1 week and 2 weeks of treatment, and after 2 weeks after stopping medication. 4 independent experiments were performed (baseline, 1wk, 2wk, after 2wk) using mixed samples from each donor.	Language model	Bipolar disorder	1	No	No	No	No	No	No	yes
GSE33911	Augmented hematopoiesis in induced pluripotent stem cells derived from patients with Down syndrome.	To identify the genes, which led to the augmented hematopoiesis in DS-iPS cells, we performed gene expression profiling of D12-DS-iPS cells (DS-iPS-T32, DS-iPS-T33 and DS-iPS-T31) and control hiPS cells (253G1, 253G4 and A31) generated by 3 factors. In the comparison of gene expression levels in each DS-iPS cell clone with the average of these in control iPS cell clones, 972 genes showed more tha…	Gene expression in blood cells differentiated from human induced pluripotent stem cells derived from patients with Down syndrome and healthy donor was measured in 12 days after induction of differentiation. Eight cell lines were used.	Language model	Down syndrome	1	No	No	yes	No	No	No	No
GSE200610	Molecular barcodes and single cell transcriptomics to map graft diversity and lineage of human DA neurons in a rat xenograft model of Parkinsonâs Disease	Human pluripotent stem cells (PSCs) differentiated into dopamine (DA) neurons via a ventral floor plate intermediate provide an unlimited cell source for cell replacement therapy for Parkinsonâs disease (PD). However, histology and scRNA-seq profiling of resulting grafts in in vivo models have revealed that seemingly homogenous cell preparations give rise to heterogenous grafts not only made up…	Single-nuclei RNA-seq of stem cell derived midbrain grafts|-------------------------------------------|Authors state "Due to privacy concerns we are unable to submit raw data and has hence only uploaded count matrices."	Language model	Parkinson's disease	1	No	No	No	No	maybe	No	no	not sure if cells are patient-derived. i'm assuming so because of the privacy concerns, but would rather mark 'maybe' to confirm in paper
GSE183248	Single-cell transcriptomics of human iPSC differentiation dynamics reveal a core molecular network of Parkinsonâs disease	Gabriela Novak et al. utilize scRNA-seq to investigate expression profiles in iPSC-derived midbrain dopaminergic neurons from Parkinson's disease patients or healthy controls. Their results suggest a core molecular network associated with Parkinson's disease pathology, and provide a future resource for investigation of this critical disorder.	Single-cell RNA-Sequencing experiments were performed on a total of 12 samples.	Language model	Parkinson's disease	1	No	No	No	No	maybe	No	No	not sure if cells are patient-derived
GSE161860	Oxidative Stress Impact on the Transcriptome of Differentiating Neuroblastoma Cells	Prenatal environmental exposures that have been shown to induce oxidative stress (OS) during pregnancy, such as smoking and alcohol consumption, are risk factors for the onset of schizophrenia and other neurodevelopmental disorders (NDDs). While the OS role in the etiology of neurodegenerative diseases is well known, its contribution to the genomic dysregulation associated with psychiatric disord…	Oxidative stress was chemically induced in SH-SY5Y cells by the addition of 10mM hydrogen peroxide (H2O2) using two treatment protocols. In the first approach, the cells were simultaneously exposed to H2O2 and ATRA during the entire 7 days of differentiation (co-treatment protocol). In the alternative pre-treatment approach, cells were treated with 10mM H2O2 72 hours before commencement of the AT…	Language model	Bipolar disorder	1	No	No	No	No	No	No	yes
GSE120342	Aberrant transcriptomes and DNA methylomes define pathways that drive pathogenesis and loss of brain laterality/asymmetry in schizophrenia and bipolar disorder	Although the loss or reversal of brain laterality is one of the most consistent modalities in schizophrenia (SCZ) and bipolar disorder (BD), its molecular basis remains elusive. Our limited previous studies indicated that epigenetic modifications are key to the asymmetric transcriptomes of brain hemispheres. We used whole-genome expression microarrays to profile post-mortem brain samples from sub…	RNA samples were extracted from the dissects of post-mortem brains (Brodmann’s area 46, dorsolateral prefrontal cortex) of patients with SCZ or BD or control subjects (n=35 per group), obtained from the Stanley Medical Research Center (SMRC). The samples used in the analysis were matched for sex, ethnicity, brain laterality, age and other demographics. A subset of n=10 samples per group were used…	Language model	Bipolar disorder	1	No	No	No	yes	No	No	No
GSE137804	Transcriptomic Characterization of neuroblastoma by Single Cell RNA Sequencing	Neuroblastoma (NB) is the most common malignant solid tumor in the abdomen of children, with high degree of malignancy, poor prognosis and unknown pathogenesis. So we aim to investigate intra-tumor heterogeneity of neuroblastoma at single cell resolution.	Single cell mRNA profiles of sixteen primary tumors from sixteen patients with neuroblastoma, four adrenal tissue and two embryos from six aborted fetus were generated by 10X Genomics plartform, without technical replication, and sequenced by NovaSeq 6000 (Illumina)	Language model	Neuroblastoma	1	No	No	No	No	No	yes	No
GSE20307	Biological Similarities Exist between Oligoarticular and Polyarticular Subtypes of JIA Based on Age at Onset	Objective. To identify gene expression differences in peripheral blood from patients with early and late onset juvenile idiopathic arthritis (JIA).|Methods. Peripheral blood mononuclear cells (PBMC) were isolated from 56 healthy controls and 104 patients with recent onset JIA (39 persistent oligoarticular, 45 RF-polyarticular, and 20 systemic). Poly(A) RNA was amplified and labeled using NuGEN Ov…	Methods. Peripheral blood mononuclear cells (PBMC) were isolated from 56 healthy controls and 104 patients with recent onset JIA (39 persistent oligoarticular, 45 RF-polyarticular, and 20 systemic). Poly(A) RNA was amplified and labeled using NuGEN Ovation, and gene expression assessed with Affymetrix HG-U133 Plus 2.0 GeneChipsÂ®.	Language model	Juvenile idiopathic arthritis	1	yes	No	No	No	No	No	No
GSE201523	Trisomy 21 human iPSC derived interneuron progenitors	Individuals with Down syndrome (DS, Ts21) have impaired neurogenesis during development. Using Ts21 human induced pluripotent stem cells (iPSCs) and isogenic controls, we carried out single cell RNA-sequencing of Ts21 interneuron progenitors .	Ventralized progenitors at Day 17 from one pair of isogenic Ts21 and control lines (WC24).Differentiation to interneuron progenitors was carried out as described (PMID: 23928500).	Language model	Down syndrome	1	No	No	maybe	No	No	No	No	not sure if cells are patient-derived
GSE59614	Gene-expression profile of triple negative breast cancer cells stimulated with post-surgery wound-healing fluids	Triple-negative breast cancer (TNBC) is an aggressive breast cancer subtype showing high recurrences and mortality rate, for which no therapies besides chemotherapy are available to date. Lacking specific markers for an effective targeted therapy, TNBCs still represent the most important challenge for clinical oncologists.TNBC definition for lack of expression markers underscored the urgent need …	Five triple negative breast cancer cell lines, MDA-MB-231, BT549, MDA-MB-468, SUM149, MDA-MB-157, were seeded in 10 cm petri dishes, grown at 70% of confluence, starved for 24 h in RPMI medium without FBS and then stimulated or not with RPMI containing pool of post-surgery wound healing fluids from breast cancer patients at final concentration of 5% for 48 h. Two independent replicates were colle…	Language model	Triple negative breast carcinoma	1	No	yes	No	No	No	No	No
GSE99725	Transcriptomic Signaling Pathways involved in a naturalistic model of Inflammation-related Major Depressive Disorder and its remission	This study aimed at identifying molecular biomarkers specific to inflammation-related subtype of MDD in order to improve diagnosis and treatment. For this, we performed whole-genome expression profiling from peripheral blood in a naturalistic model of inflammation-associated MDD represented by comorbid depression in obese patients.	Depressed patients were diagnosed with the Mini-International Neuropsychiatric Interview and the 10-item, clinician administered, Montgomery-Asberg Depression Rating Scale. From a cohort of 100 massively obese patients we selected 33 of them for transcriptomic analysis with 24 patients that were again analyzed 4-12 months after bariatric surgery.	Language model	Bipolar disorder	1	No	No	No	No	No	No	yes
GSE205642	Single-nucleus transcriptomic analysis in the prefrontal cortex of postmortem human brain	These data describe single-nucleus RNA sequencing in postmortem human brain.	Single-nucleus RNA sequencing was performed in postmortem orbitofrontal cortex tissue from two psychiatrically healthy donors.	Language model	Bipolar disorder	1	No	No	No	No	No	No	yes
GSE128500	Gene expression analysis of previously treated hormone receptor-positive metastatic breast cancer	A large-panel gene expression analysis was conducted to identify biomarkers associated with the effectiveness of adding palbociclib to fulvestrant	Baseline tumor tissue from PALOMA-3 trial were profiled using EdgeSeq Oncology BM Panel, with 302 tumor samples evaluable for analysis.|Targeted RNA-Seq.	Language model	Triple negative breast carcinoma	1	No	No	No	No	No	No	yes
GSE13141	Identification of candidate neuroblastoma genes by combining genomic and expression microarrays	Gene expression analysis was performed on 30 Neuroblastomas to identify genes whose transcription is significantly altered by recurrent chromosomal alterations. Genomic copy number losses and gains had been delineated in the tumours using FISH and SNP arrays. We have identified genes significantly altered by 7 recurrent alterations: 1p, 3p, 4p, 10q and 11q loss, 2p and 17q gain, and genes co-ampl…	30 neuroblastomas were obtained from patients of all stages (10 patients - stage 1, 2, 3 or 4s disease, 20 patients - stage 4 disease). RNA samples were extracted and analysed using Affymetrix Human Genome U133 Plus 2.0 Arrays. Patient were treated according to the United Kingdom Children’s Cancer Study Group [UKCCSG], European Neuroblastoma Study Group and Localised Neuroblastoma European Study …	Language model	Neuroblastoma	1	No	No	No	No	No	yes	No
GSE66898	Disease-Associated SNPs From non-Coding Regions in Juvenile Idiopathic Arthritis Are Located Within or Adjacent to Functional Genomic Elements of Human Neutrophils and CD4+ T Cells	We sequenced mRNA from 3 neutrophil cells taken from 3 male adult to generate the gene expression profile of human neutrophil cells	Examination of mRNA levels in human neutrophils.	Language model	Juvenile idiopathic arthritis	1	yes	No	No	No	No	No	No
GSE3960	Classification of neuroblastoma by integrating gene expression pattern with regional alterations in DNA copy number	The specific genes that influence neuroblastoma biology and are targeted by genomic alterations remain largely unknown. We quantified mRNA expression in a highly annotated series of 101 prospectively collected diagnostic neuroblastoma primary tumors and the expression profiles were determined using Affymetrix U95Av2 arrays. Comparisons between the sample groups allow the identification of genes w…	A highly annotated series of 101 prospectively collected diagnostic neuroblastoma primary tumors were selected to quantify mRNA expression using an oligonucleotide based microarray. Genomic copy number status at the prognostically relevant loci 1p36,2p24(MYCN), 11q23 and 17q23 was determined by PCR and was aberrant in 26, 20, 40 and 38 cases, respectively. Fetal brain RNA was used as a control sa…	Language model	Neuroblastoma	1	No	No	No	No	No	yes	No
GSE80325	A multidimensional blood stimulation assay reveals immune alterations underlying systemic juvenile idiopathic arthritis	Despite great scientific and technological advances, immune alterations predisposing to sporadic human inflammatory diseases remain mostly unknown. To fill this gap, we developed a strategy to evaluate blood leukocyte responses to innate stimuli, simultaneously at the transcriptional, cellular and secreted protein levels. The data were integrated using weighted gene co-expression network analysis…	32 total samples, 4 control healthy in vitro, 6 control systemic JIA in vitro, 4 LPS healthy in vitro, 6 LPS systemic JIA in vitro, 5 healthy ex vivo, 7 systemic JIA ex vivo	Language model	Juvenile idiopathic arthritis	1	yes	No	No	No	No	No	No
GSE89969	Genomic Profiling of Neuroblastoma Cell Lines	Neuroblastoma cell lines are an important and cost-effective model used to study oncogenic drivers of the disease. While many of these cell lines have been previously characterized with SNP, methylation, and/or expression microarrays, there has not been an effort to comprehensively sequence these cell lines. Here, we present raw whole transcriptome data generated by RNA sequencing of 39 commonly-…	We sequenced neuroblastoma cell lines (N=39) with varying genomic characteristics, disease stages, and phases of therapy. We also sequenced the hTERT-immortalized retinal pigmented epithelial cell line, RPE-1 (N=1), which is commonly used as a non-neuroblastoma control, as well as RNA from the fetal brain (N=1), which can serve as a non-neuroblastoma neural-cell derived control.	Language model	Neuroblastoma	1	No	No	No	No	No	yes	No
GSE133394	Gene expression analysis of treatment-naÃ¯ve hormone receptor-positive metastistic breast cancer	A large-panel gene expression analysis was conducted to identify biomarkers associated with the effectiveness of adding palbociclib to letrozole|Cyclin-dependent kinase 4/6 (CDK4/6) inhibitors have demonstrated significant activity in estrogen receptor-positive/human epidermal growth factor receptor 2-negative (ER+/HER2-) advanced breast cancer. Further biomarkers to refine the population beyond …	Baseline tumor tissue from PALOMA-2 trial were profiled using EdgeSeq Oncology BM Panel, with 455 tumor samples evaluable for analysis	Language model	Triple negative breast carcinoma	1	No	No	No	No	No	No	yes
GSE71370	Profiling of CD14+ monocytes from paired rheumatoid arthritis (RA)-patient peripheral blood and synovial fluid samples	CD14+ monocytes sorted from the synovial fluid or peripheral blood of rheumatoid arthritis patients were analyzed by full transcriptome microarray analysis. Monocytes from healthy control samples (peripheral blood) were also profiled.	A total of 26 samples consisting of 16 paired and 2 un-paired synovial fluid and peripheral blood derived CD14+ monocytes from RA-patients, as well as peripheral blood CD14+ monocytes from 8 healthy control subjects were compared. Sorted monocytes (at least of 95% purity) from each of the donors were obtained individually, and compared by full transcriptome profiling.	Language model	Juvenile idiopathic arthritis	1	No	No	No	No	No	No	yes
GSE247600	Single-cell transcriptomics and in vitro lineage tracing reveals differential susceptibility of human iPSC-derived midbrain dopaminergic neurons in a cellular model of Parkinsonâs disease	Advances in stem cell technologies open up new avenues for modelling development and diseases. The success of these pursuits however rely on the use of cells most relevant to those targeted by the disease of interest, for example, midbrain dopaminergic neurons for Parkinsonâs disease. In the present study, we report the generation of a human induced pluripotent stem cell (iPSC) line capable of …	single cell RNA sequencing data of a time course differentiation of human induced Pluripotent Stem Cells (iPSC) into dopaminergic (DA) neurons (LMX1A Cre AAVS1 BFP line). The dataset consists of 8 samples, including 4 differentiation days (D21, D30, D45 and D65). For D21, D30 and D65, two different clones were sequenced (HET1/L25, HET2/L35). For D45, both samples are from the same clone (HET1/L25…	Language model	Parkinson's disease	1	No	No	No	No	maybe	No	No	not sure if cells are patient-derived
GSE52985	Differential gene expression in neuroblastoma cells after transfection with control siRNA or linc00467 siRNA	N-Myc oncoprotein induces neuroblastoma by modulating gene transcription, and long noncoding RNAs exert biological effects by regulating gene expression. We have found that one of long noncoding RNAs modulated by N-Myc is linc00467.|We analysed the target genes of the long noncoding RNA linc00467 in neuroblastoma cells.	Neuroblastoma BE(2)-C cells were transfected with control siRNA or linc00467 siRNA. RNA was extracted from the cells 48 hours after siRNA transfections, and subjected to differential gene expression studies with Affymetrix microarrays.	Language model	Neuroblastoma	1	No	No	No	No	No	yes	No
GSE153015	Comparison of gene expression profiles in paired synovial biopsies from rheumatoid arthritis (RA) patients	We explored transcriptomic profiles of paired synovial biopsies from RA patients, in order to assess heterogeneity in synovial tissue at the individual level.|Pairwise comparison of transcriptomic profiles showed similar expression of RA-related molecular pathways (TCR signaling, T cell co-stimulation and response to TNFâº), thereby showing that global molecular alterations in RA synovitis are s…	20 paired biopsies (3 to 5 fragments pooled per biopsy) from 10 RA patients with active disease were analyzed. Synovial biopsies were performed simultaneously in one small and one large joint per patient using needle-arthroscopy for the knee and ultrasound-guided biopsy for the hand or wrist. Synovium from individuals with osteoarthritis was used as controls. Total RNA was hybridized on HGU133 Pl…	Language model	Juvenile idiopathic arthritis	1	No	No	No	No	No	No	yes
GSE80393	Transcriptomic analysis of neuroblastoma SH-SY5Y cells in response to stable over-expression of neuroblastoma highly expressed 1 (NHEG1)	Neuroblastoma (NB), a malignant embryonic tumor arising from primitive neural crest cells, accounts for more than 7% of malignancies and around 15% of cancer-related mortality in childhood. Better elucidating the mechanisms of tumorigenesis and aggressiveness is important for improving the therapeutic efficiencies of NB. Through mining public microarray and RNA sequencing datasets, we identified …	Total RNA of cells stably transfected with empty vector or NHEG1 was extracted using the TRIZOL Reagent according to the manufacturer's instructions. Gene expression profiling was performed for each RNA sample separately on the Affymetrix Human Transcriptome Array 2.0 at Shanghai Technology Corporation (Shanghai, China), in which GeneChip microarray service was certificated by Affymetrix.	Language model	Neuroblastoma	1	No	No	No	No	No	yes	No
GSE105016	Transcriptomic analysis of neuroblastoma cells in response to stable over-expression of FOXD3 antisense RNA 1 (FOXD3-AS1)	Neuroblastoma (NB), a malignant embryonic tumor arising from primitive neural crest cells, accounts for more than 7% of malignancies and around 15% of cancer-related mortality in childhood. Better elucidating the mechanisms of tumorigenesis and aggressiveness is important for improving the therapeutic efficiencies of NB. Through mining of publically available microarray datasets, we discovered a …	Total RNA of cells stably transfected with empty vector or FOXD3-AS1 was extracted using the TRIzolÂ® reagent according to the manufacturer's instructions.RNA concentration was measured using a QubitÂ® RNA Assay Kit with a QubitÂ® 2.0 Fluorometer (Life Technologies, Inc.), and integrity was assessed using the RNA Nano 6000 Assay Kit with a Bioanalyzer 2100 system (Agilent Technologies, CA). Libra…	Language model	Neuroblastoma	1	No	No	No	No	No	yes	No
GSE98931	Triple Negative Breast tumors: SPARC Positive Tumors vs SPARC Negative Tumors	The aim of this study was evaluate the transcriptome changes in the comparison between triple negative tumors with increased SPARC expression and triple negative tumors with decreased SPARC expression according to Nagai et al., 2011 (Breast Cancer Res Treat (2011) 126:1â14)|The results generated could be of particular interest to better define the prognostic impact of SPARC expression in triple…	Two-condition experiment,Triple negative Tumors with SPARC Positive expression vs Triple negative Tumors with SPARC Negative expression. Biological replicates: 2 ,Triple negative Tumors with SPARC Negative expression and 2 Triple negative Tumors with SPARC Positive expression	Language model	Triple negative breast carcinoma	1	No	yes	No	No	No	No	No
GSE249360	Single-cell transcriptomics and in vitro lineage tracing reveals differential susceptibility of human iPSC-derived midbrain dopaminergic neurons in a cellular model of Parkinsonâs disease.	Advances in stem cell technologies open up new avenues for modelling development and diseases. The success of these pursuits however rely on the use of cells most relevant to those targeted by the disease of interest, for example, midbrain dopaminergic neurons for Parkinsonâs disease. In the present study, we report the generation of a human induced pluripotent stem cell (iPSC) line capable of …	single cell RNA sequencing data of of human induced Pluripotent Stem Cells (iPSC) derived into dopaminergic (DA) neurons. iPSC-DA were either challenged with MPP+ and non challenged (basal) for 3 main groups given their sorting status. The dataset consist of a total of 6 samples, three groups of cells according to their sorting status: non sorted (NS), sorted BFP positive (LMX1A+) and sorted BFP …	Language model	Parkinson's disease	1	No	No	No	No	maybe	No	No	not sure if cells are patient-derived
GSE139129	Using single cell RNA-seq to assess heterogeneous subpopulations and optimize therapeutic strategy in triple-negative breast cancer cells	Purpose: Triple Negative Breast Cancer (TNBC) is a particularly aggressive form of breast cancer with high intertumoral and intratumoral heterogeneity. Our overall goal in this study is to investigate the heterogeneity of TNBC, and develop effective combination therapy.|Methods: We applied HCC1143 cell line as a representative of aggressive TNBC and performed single cell RNA-seq with 10x genomics…	Whole transcriptome profiles of HCC1143 cell populations for vehicle control and treated samples at 24h and 72h.	Language model	Triple negative breast carcinoma	1	No	yes	No	No	No	No	No
GSE47079	Expression data of patient-derived triple negative breast cancer xenograft tumors	Triple negative breast cancer (TNBC) is an aggressive subtype that lack targeted clinical therapies. In addition, TNBC is heterogeneous and was recently further sub-classified into seven TNBC subtypes that displayed unique gene expression patterns.|To develop therapeutic treatment regimens, we established seven patient-derived xenograft models from TNBC tumors. These xenograft models not only ret…	After obtaining IRB-approved informed written patient consent, breast cancer tissues were obtained fresh from Stanford Hospital and transplanted into the number 2 mammary fat pads of female NOD SCID mice (NOD.CB17-Prkdcscid/J, Jackson Laboratory West, Sacramento, CA, USA). Mice were maintained in pathogen-free animal housing. The established xenografts were subsequently passaged from mouse to mou…	Language model	Triple negative breast carcinoma	1	No	yes	No	No	No	No	No
GSE52852	Transcriptomic analysis of neuroblastoma SH-SY5Y cells in response to stable over-expression of histone H2A type 2-B	Neuroblastoma is the most common extracranial solid malignancy derived from neural crest cells. Better elucidation of the mechanisms underlying the aggressive progression of neuroblastoma is needed for improving the therapeutic efficiencies. Since previous studies indicate that histone H2A type 2-B (H2AB), a histone H2A variant locating at chromosome 1q21.2 region, is up-regulated in neural proge…	Total RNA of cells stably transfected with empty vector or H2AB was extracted using the TRIZOL Reagent according to the manufacturer's instructions. Gene expression profiling was performed for each RNA sample separately on the Agilent Whole Human Genome Oligo Microarray 4Ã44K at Shanghai Technology Corporation (Shanghai, China), in which GeneChip microarray service was certificated by Agilent.	Language model	Neuroblastoma	1	No	No	No	No	No	yes	No
GSE32625	RNA-Seq of human neurons derived from iPS cells Reveals candidate long non-coding RNAs Involved in neurogenesis and neuropsychiatric disorders.	As a preliminary step towards applying next generation sequencing using neurons derived from patient-specific iPSCs, we have carried out an RNA-Seq analysis on control human neurons. Dramatic changes in the expression of coding genes, long non-coding RNAs (lncRNAs), pseudogenes, and splice isoforms were seen during the transition from pluripotent stem cells to early differentiating neurons. A num…	Total RNAs were isolated from both iPS cells and differentiating neurons, and the sequenced material was pre-amplified using the NuGen Ovation amplification system. RNA-Seq libraries were prepared and carried out on Illumina HiSeq200.	Language model	Bipolar disorder	1	No	No	No	maybe	No	No	No	not sure if cells are patient-derived, particularly for BD
GSE228194	ALK upregulates POSTN and WNT signaling to drive neuroblastoma	The goal of this study is to identify the mechanism for how ALK promotes tumorigenesis in neuroblastoma. We developed a human stem cell model of neuroblastoma and generated isogenic tumors using MYCN and MYCN/ALK. RNAseq analysis of both tumors revealed an enrichment in focal adhesion signaling and allowed us to find POSTN as a key mediator of ALK-mediated tumor growth.	The samples are human stem cell derived trunk neural crest cells that were implanted into mice and developed into tumors. We have samples of WTC11 MYCN, WTC11 MYCN/ALK and 1323 MYCN tumors. The data provided is RNA-seq analysis of each of the samples in triplicate	Language model	Neuroblastoma	1	No	No	No	No	No	maybe	No	mouse model?
GSE175539	Gene Expression profiling of Down Syndrome Lungs	Comprehensive gene expression assessment in prenatal DS lungs (n=19), and age-matched non-DS (n=19), was performed using high-throughput RNA sequencing (RNAseq)	Assessment of gene expression changes in lungs from fetal samples with Trisomy 21	Language model	Down syndrome	1	No	No	yes	No	No	No	No
GSE128054	MYT1 attenuates neuroblastoma cell differentiation by inhibiting retinoic acid signaling pathway	This study first reveals that MYT1 is a potential oncogene in neuroblastoma, which is significantly correlated with poor prognosis and represses cellular differentiation via interrupting retinoic acid signaling pathway.	MYT1 knockout was performed in neuroblastoma cell line SK-N-BE(2)	Language model	Neuroblastoma	1	No	No	No	No	No	yes	No
GSE48444	Microarray-based gene expression data from BPLER tumor explants.	The gene expression of 6 different mouse xenografts initiated by BPLER cells analyzed by microarray.|Basal-like triple negative breast cancers (TNBC) have poor prognosis. To study the basal-like transcriptional profile of tumors transformed by defined genetic elements, the human breast epithelial cell line BPLER was injected into NOD/SCID mice. The resulting tumors were excised for expression ana…	BPLER cells were derived from human primary breast epithelial cells propagated in WIT medium (Ince et al, Cancer Cell, 2007). These cells were transformed with hTERT, SV40 early region and hRASV12 by retroviral transduction. BPLER have a TNBC-like phenotype in vitro and are highly enriched for tumor-initiating cells. To define the phenotype of BPLER-derived tumors in vivo, BPLER cells were inject…	Language model	Triple negative breast carcinoma	1	No	maybe	No	No	No	No	No	not sure if cell line is accurately representing TNBC
GSE100878	Gene expression profile in breast cancer cell lines using RNA sequencing	In order to identify novel molecular targets associated with TNBC progression, we initially performed transcriptome analysis using RNA sequencing in breast cancer cell lines, classified as either the luminal subtype (MCF-7, T47D, ZR-75B) or basal-like subtype (MDA-MB-231, MDA-MB-435, Hs578T).	Total RNAs of each cell were isolated using the TRIzol reagent for RNA sequencing following manufacturerâs instructions. The total RNAs were treated with DNase I, purified with miRNeasy Mini Kit and subsequently quality checked using an Agilent 2100 Bioanalyzer. An Illumina platform was used to analyze transcriptomes with 90 bp paired-end library. Samples were paired-end sequenced with the Illu…	Language model	Triple negative breast carcinoma	1	No	yes	No	No	No	No	No
GSE93114	Gene and MicroRNA expression data from lymphoblastoid cell lines from patients with bipolar disorder	Bipolar disorder (BD) (1% of the general population) is a major affective disorder characterized by recurrent manic and depressive episodes and associated with considerable burden and costs. Lithium (Li) is the first line treatment for relapse prevention in bipolar disorders with many patients who remain asymptomatic for several years (even decades). In addition, it is the only psychoactive drug …	The study was performed in lymphoblastoid cell-lines (LCL) form BD patients recruited among French Centre Expert Bipolaire Network. LCLs from ER (n=4) and NR (n=4) were incubated for 4 days with or without LiCl (1mM) and mRNA profiling using Affymetrix™ microarrays was performed.	Language model	Bipolar disorder	1	No	No	No	yes	No	No	No
GSE70690	Expression data for triple-negative breast cancer (TNBC) cells following chemotherapy	The mechanisms behind drug resistance and sensitivity in breast cancers relies on complex signalling pathways that involve the up or downregulation of certain genes. Many of these genes are involved in adhesion, growth, epithelial/mesenchymal transitions, and apoptosis.|We used microarrays to assess differences in gene expression in triple-negative breast cancer cells in response to treatment.	We examined the triple-negative human cell line HCC1806 treated with docetaxel or control DMSO. The purpose is to find out the early drug induced changes in this cell line.	Language model	Triple negative breast carcinoma	1	No	yes	No	No	No	No	No
GSE191302	Transcriptome and proteome analysis in LUHMES cells overexpressing alpha-synuclein	Differential transcriptome analysis in LUHMES cells overexpressing human wild-type alpha-synuclein or GFP	Total RNA was obtained from LUHMES cells that were transduced with adenoviral vectors to overexpress human wild-type alpha-synuclein or GFP under a CMV promoter four days after transduction	Language model	Parkinson's disease	1	No	No	No	No	No	No	yes
GSE66241	Genome-wide analysis of PARKIN deficient patient fibroblast and iPSC lines	Analysis of whole genome gene expression in control and PARKIN patient lines. The hypothesis tested in the present study was that the deficient of PARKIN expression affects multiple pathways. Results provide important information on relationship between PARKIN and mitochondria related gene expression.	Total RNA obtained from patient fibroblast and iPSC compare to control fibroblast and iPSC.	Language model	Parkinson's disease	1	No	No	No	No	yes	No	No	although the patient has Parkin deficiency, is this guaranteed to cause PD?
GSE167124	PolyA RNA-seq from whole blood of subjects with Trisomy 21 Â± clonal hematopoiesis	Analysis of steady-state mRNA levels in trisomy 21 subjects Â± clonal hematopoiesis. This dataset is part of the Human Trisome Project run by the Linda Crnic Institute for Down Syndrome at the University of Colorado Anschutz Medical Campus. http://www.trisome.org/	Comparison of trisomy 21 subjects: 44 clonal hematopoiesis-negative versus 26 clonal hematopoiesis-positive	Language model	Down syndrome	1	No	No	yes	No	No	No	No
GSE113865	Genome-wide gene expression analysis of triple negative breast cancer tissue and matched normal tissue	To identify specifically gene expression level in only TNBC subtype, we analyed mRNA microarray in 3 TNBC samples and matched normal samples.	3 TNBC vs. 3 normal breast tissue samples	Language model	Triple negative breast carcinoma	1	No	yes	No	No	No	No	No
GSE47014	Translating Dosage Compensation to Trisomy 21	Down syndrome is a common disorder with enormous medical and social costs, caused by trisomy for Chr21. We tested the concept that gene imbalance across an extra chromosome can be de facto corrected in DS patient stem cells by manipulating a single gene, XIST. Using zinc finger nucleases, we targeted a large, inducible XIST transgene into the Chr21 DYRK1A locus, in DS pluripotent stem cells. XIST…	Three independently targeted subclones plus the parental Chr21 trisomic (non-targeted) iPS cell line were grown Â± doxycycline (2 Âµg/ml) for 22 d. Normal male iPS line was also cultured for 22 d and total RNA was extracted with a High Pure RNA extraction kit (Roche) in triplicate for each, processed with a Gene Chip 3â IVT Express Kit (Affymetrix), and hybridized to Affymetrix human gene expre…	Language model	Down syndrome	1	No	No	yes	No	No	No	No
GSE50428	Expression and differential expression analysis of breast cancer patient samples and normal samples	Expression and differential expression analysis of breast cancer patient samples and normal samples from breast reduction operations. Fresh frozen tumor biopsies from early breast cancer cases were collected from 920 patients included in the Oslo Micrometastasis (MicMa) Study -- Oslo I from various hospitals between 1995 and 1998 (Naume et al. "Presence of bone marrow micrometastasis is associate…	We analyzed 5 to 6 arrays each for breast cancer patient samples and normal samples.	Language model	Triple negative breast carcinoma	1	No	maybe	No	No	No	No	No	need to confirm if there's any TNBC lines used
GSE55319	Whole Blood Gene Expression Profiling Predicts Therapeutic Response in Polyarticular Juvenile Idiopathic Arthritis at 4 Months	To determine whether gene expression profiles from peripheral whole blood could be used to determine therapeutic outcome in a cohort of children with newly diagnosed polyarticular JIA.	19 samples were obtained from healthy childhood controls and 93 samples from patients with juvenile idiopathic arthritis. For patient samples, they were collected prior to treatment (month 0) or 4 months after treatment.	Language model	Juvenile idiopathic arthritis	1	yes	No	No	No	No	No	No
GSE118412	Single Cell Transcriptomics Identifies Stem Cell-Derived Graft Composition in a Model of Parkinsonâs Disease	Cell replacement is a long-standing and realistic goal for the treatment of Parkinsonâs disease (PD). Cells for transplantation can be obtained from fetal brain tissue or from stem cells. However, after transplantation dopamine (DA) neurons are a minor component of grafts and it has remained difficult to determine the identity of other cell types. Here, we report analysis by single cell RNA seq…	Single cell RNA sequencing to characterize fetal and clinical grade ventral midbrain human embryonic stem cells after long-term survival in a pre-clinical rat model of PD.	Language model	Parkinson's disease	1	No	No	No	No	maybe	No	No	rat model?
GSE74991	Isolation of human iPSC and ESC-derived mesDA progenitor cells by immunomagnetic cells sorting (MACS)	Human embryonic and induced pluripotent stem cells are a promising cell source for the future treatment of ParkinsonÂ´s disease. It has been shown that mesencephalic dopaminergic (mesDA) neurons arise from the midbrain floor plate in which FOXA2 acts as a key transcription factor. We identified IAP which is specifically co-expressed with FOXA2 positive cells and is suitable to isolate mesDA proge…	human iPSC and ESC-derived mesDA progenitor cells were sorted for IAP positive cells on day 16 of differentiation. In addition, IAP neagtive and unsorted fraction were subjected to RNA extraction and hybridized on Agilent microarray . The dataset comprises 27 samples divided into three samples of each group.	Language model	Parkinson's disease	1	No	No	No	No	No	No	yes
GSE133347	Distinct Expression Profiles of long non-coding RNAs and messenger RNAs in circulating leukocytes of Parkinsonâs disease	The molecular mechanism underlying Parkinson's disease (PD), an increasingly common neurodegenerative disease, remains unclear. Long non-coding RNA (lncRNA) plays essential roles in gene expression and human disease. We hypothesize that lncRNAs are involved in the pathogenesis of PD. We profiled the expression of lncRNA in circulating leukocytes of 5 PD patients and 5 healthy controls using micro…	LncRNA and mRNA expression profiles of circulating leukocytes from age and sex-matched PD patients and healthy controls were measured by microarray. Each group includes five subjects.	Language model	Parkinson's disease	1	No	No	No	No	yes	No	No
GSE124450	Integrative analysis identifies lincRNAs up- and downstream of neuroblastoma driver genes (ALK)	Long intergenic non-coding RNAs (lincRNAs) are emerging as integral components of signaling pathways in various cancer types. In neuroblastoma, only a handful of lincRNAs are known as upstream regulators or downstream effectors of oncogenes. Here, we exploit RNA sequencing data of primary neuroblastoma tumors, neuroblast precursor cells, neuroblastoma cell lines and various cellular perturbation …	CLB-GA cells were treated with 500nM of crizotinib (3 samples) or with a control (3 samples) for 24 hours.	Language model	Neuroblastoma	1	No	No	No	No	No	yes	No
GSE130747	Gene expression profile of human neuroblastoma cell line SHSY-5Y after LMO1 knockdown	To dissect molecular pathways regulated by LMO1 in neuroblastoma, we performed microarray gene expression profiling in a neuroblastoma cells (SHSY-5Y) after LMO1 knockdown.	A human neuroblastoma cell line SHSY-5Y cells was transduced with LMO1 (shLMO1#2) or control GFP shRNA (shGFP). Experiment was done in biological duplicate (dup1 and dup2). A total of 4 RNA samples (2 control and 2 LMO1 knockdown) were used for microarray gene expression analysis.	Language model	Neuroblastoma	1	No	No	No	No	No	yes	No
GSE147608	Transcription profiling of monocytes from patients with active and inactive systemic juvenile idiopathic arthritis.	Systemic juvenile idiopathic arthritis (SJIA) confers high risk for macrophage activation syndrome (MAS), a life-threatening episode of hyperinflammation driven by IFN-Î³. Monocytes in SJIA display IFNÎ³-hyperresponsiveness, but the molecular basis of this remains unclear. The objective of this study is to identify circulating monocyte polarization phenotypes including features of interferon resp…	Monocyes from control (n=11), active (n=16), and inactive (n=10) SJIA.	Language model	Juvenile idiopathic arthritis	1	yes	No	No	No	No	No	No
GSE205235	Transcriptomic dataset of neural progenitors differentiated from Parkinson's disease patient induced pluripotent stem cells with heterozygous PARK2 junction mutations transduced with a lentivector containing PARK2 cDNA.	Parkinson's disease (PD) is a neurodegenerative pathology caused by progressive loss of dopaminergic neurons in the substantia nigra. Juvenile PD is known to be strongly associated with mutations in the PARK2 gene encoding E3 ubiquitin ligase Parkin. Despite numerous studies, molecular mechanisms that trigger PD still remain unknown. Here, we presented the transcriptome profile for neural progeni…	iPSCs from PD patient, carrying mutations in PARK2 gene (2 exon (del 202-203 AG) and 1 intron (splicing mutation IVS1+1G/A)), transduced with lentiviral particles carrying the full-length copy of cDNA PARK2 under minimal CMV + TetO promoter, were differentiated into uncommitted neural progenitors. Transcriptome profiles for the obtained samples were generated using NextSeq 500 System.	Language model	Parkinson's disease	1	No	No	No	No	yes	No	No
GSE125234	Modelling G2019S-LRRK2 sporadic Parkinsonâs disease in 3D midbrain organoids	Recent advances in generating 3 dimensional (3D) organoid systems from stem cells offer new possibilities for disease modeling. In this study, we generate isogenic 3D midbrain organoids with or without a Parkinsonâs disease-associated LRRK2 G2019S mutation. LRRK2-G2019S midbrain organoids derived from LRRK2 targeted human iPSCs in vitro have LRRK2-associated sporadic Parkinson's disease phenoty…	Affymetrix GeneChip Human Gene 1.0 ST Array was performed according to the manufacturer's protocol. Changes in the gene expression profile of 2D control, 2D LRRK2-G2019S, 3D midbrain organoids and LRRK2-G2019S 3D oragnoids	Language model	Parkinson's disease	1	No	No	No	No	No	No	yes	PD-induced model
GSE128622	RNAseq transcriptome analysis of White Blood Cells (WBCs) from individuals with and without trisomy 21	Poly(A)+ RNA extracted from WBCs obtained from chromosome 21 disomic (D21) and trisomic (T21) individuals to identify consistent changes in gene expression across individuals.	2 individuals with T21 and 3 individuals with D21.	Language model	Down syndrome	1	No	No	yes	No	No	No	No
GSE112057	Whole Blood Transcriptome Profiling in Juvenile Idiopathic Arthritis and Inflammatory Bowel Disease	We report whole blood gene expression of 12 healthy controls and 190 patients with either oligoarticular (n=43), polyarticular (n=46), or systemic JIA (n=26), or Crohn's disease (n=60) and ulcerative colitis (n=15). The subtypes of JIA are characterized by a gradient of differential gene expression ranging from controls to oligoJIA, polyJIA, sJIA, and IBD.	Whole blood samples were obtained from JIA patients age <17 years. Transcriptome profiling was performed with RNA-Seq.	Language model	Juvenile idiopathic arthritis	1	yes	No	No	No	No	No	No
GSE38931	Genome-wide comparison of trisomy 21 iPSCs and derived isogenic disomy 21 iPSCs.	Human trisomies can alter cellular phenotypes and produce congenital abnormalities such as Down Syndrome (DS). Here we have generated induced pluripotent stem cells (iPSCs) from DS fibroblasts, and introduced a TKNEO transgene into one copy of chromosome 21 by gene targeting. When selecting against TKNEO, spontaneous chromosome loss was the most common cause for survival, with a frequency of ~10-…	RNA samples were from two trisomic iPSC clone (C2-4, C3-5) and four derived disomic subclones (C2-4-3, C2-4-4 and C3-5-11, C3-5-13). Duplicate RNA samples from human embyonic stem cells (H1) were included as control.	Language model	Down syndrome	1	No	No	yes	No	No	No	No
GSE37591	Human Splice Junction Arrays of Parkinson's Patients Leukocytes mRNA Pre- and Post-Deep Brain Stimulation	Parkinsonâs disease (PD) is the second most common neurodegenerative disease worldwide and the first involving motor symptoms. Deep brain stimulation (DBS) neurosurgery treatment through electrodes implanted to the subthalamic nucleus (STN) improves dramatically the debilitating motor symptoms of the disease due to yet unknown molecular mechanisms. Affymetrix human junction prototype microarray…	A total of 11 blood leukocytes mRNA samples were analyzed: four from Parkinson's Disease (PD) patients pre-DBS treatment, three from PD patients tested again post-DBS (while being on electrical stimulation), three from age- and gender-matching healthy control (HC) volunteers, and one PD sample pre-DBS sample was re-stained and rescanned .	Language model	Parkinson's disease	1	No	No	No	No	yes	No	No
GSE18349	Expression data from +7 hNPCs and diploid hNPCs	Human Neural progenitor cells have been found to have karyotypic abnormalities. In this study we explored the gene changes between hNPCs that are karyotypically normal and hNPCs with a trisomy of chromosome 7.|We used Affymetrix GeneChips to study gene expression changes between karyotypically normal hNPCs and trisomy 7 hNPCs.	Cells grown in culture for ~20 passages from diploid and + 7 hNPCs were selected for RNA extraction and hybridization on Affymetrix microarrays.	Language model	Down syndrome	1	No	No	No	No	No	No	yes
GSE65459	Knockdown of TSPAN8 gene expression in the SH-SY5Y neuroblastoma cell line	Bipolar disorder (BD) has an estimated heritability of about 80%. Different pathways and candidate genes may contribute to the pathogenesis of BD, but definite mechanisms are yet unresolved. In a previous study, we identified the single nucleotide polymorphism (SNP) rs4500567, located in the upstream region of Tetraspanin 8 (TSPAN8), to be associated with bipolar disorder (BD).|The SNPÂ´s minor a…	To define the global effect of altered TSPAN8 gene expression, we performed a knockdown of TSPAN8 in SH-SY5Y cells followed by microarray analysis.	Language model	Bipolar disorder	1	No	No	No	No	No	maybe	No	not really sure if we would consider this to study neuroblastoma. also doesn't seem like there's samples from BD patients
GSE78683	total RNA-seq from bipolar spindle neuron (ENCSR968WKR)	The libraries contained in this experiment come from independent growths of bipolar neurons that were differentiated from induced pluripotent stem cells. They are stranded PE101 Illumina Hi-Seq RNA-Seq libraries from rRNA-depleted Total RNA > 200 nucleotides in size.|For data usage terms and conditions, please refer to http://www.genome.gov/27528022 and http://www.genome.gov/Pages/Research/ENCODE…	https://www.encodeproject.org/ENCSR968WKR/	Language model	Bipolar disorder	1	No	No	No	No	No	No	yes
GSE78068	Identification of baseline gene expression signatures predicting therapeutic responses to three biologic agents in rheumatoid arthritis: a retrospective observational study	The aim of this study was to identify the specific molecular biological features predicting the therapeutic outcomes of three bDMARDs, infliximab (IFX), tocilizumab (TCZ), and abatacept (ABT) by studying blood gene expression signature of patients prior to biologic treatment in a unified test platform. GSEA analyses showed that inflammasome genes were significantly upregulated in IFXâs NON-REM …	RA patients who responded inadequately to methotrexate and were later commenced with any one of IFX (n=140), TCZ (n=38), and ABT (n=31) as their first biologic between May 2007 and November 2011 were enrolled. Whole blood gene expression data were obtained prior to their biologic administration. They were defined as remission and non-remission groups, according to CDAI at 6 months of biologic the…	Language model	Juvenile idiopathic arthritis	1	No	No	No	No	No	No	yes
GSE95553	Biphasic Cell Cycle Defect Causes Impaired Neurogenesis in Down Syndrome	Using integrative approach involving human and mouse iPSCs, we have unravelded the cellular and molecular mechanisms of reduced neurogenesis in Down syndome	Isogenic normal and Down syndrome iPSCs were differentiated in to cortical progenitor cells (CPCs) for 24 day in vitro(DIV24). CPCs were used for total RNA isolation. A total of 6 samples that is 3 replicates of isogenic normal CPCs and 3 replicates of Down syndrome CPCs were used for mRNA-seq library preperation. Libraries wer subjected to single end high throughout sequencing.	Language model	Down syndrome	1	No	No	maybe	No	No	No	No	not sure if cells are patient-derived
GSE206242	RNA-sequencing for the characterization of the transcriptome of SUM 159 parental and Paclitaxel (PTX) resistant breast cancer cells.	RNA-sequencing was performed in SUM 159 parental and PTX resistant breast cancer cells in an effort to identify novel regulators of chemoresistance that could potentially be targeted in Triple Negative Breast Cancer (TNBC). The bioinformatic analysis identified numerous differentially expressed genes including several known chemoresistance markers, as well as novel genes that may play an importan…	Examination of the transcriptome of SUM 159 parental and PTX resistant breast cancer cells and comparison of their gene expression profiles. The experiment was performed in biological duplicates.	Language model	Triple negative breast carcinoma	1	No	maybe	No	No	No	No	No	Would need to confirm cell lines
GSE82042	Characterization of expression quantitative trait loci in extensively phenotyped pedigrees from Colombia and Costa Rica	The observation that variants regulating gene expression (expression quantitative trait loci, eQTL) are at a high frequency among SNPs associated with complex traits has made the genome-wide characterization of gene expression an important tool in genetic mapping studies of such traits. As part of a study to identify genetic loci contributing to bipolar disorder and a wide range of BP-related qua…	Lymphoblastoid cell lines (LCLs) were established by in vitro infection of peripheral blood mononuclear cells with Epstein Barr virus, and RNA was extracted from these cell lines and its expression quantified using Illumina Human HT-12 v4.0 Expression BeadChips. Expression values were background corrected, quantile normalized, log2 transformed, and corrected for major known batch effects. The out…	Language model	Bipolar disorder	1	No	No	No	No	No	No	yes
GSE132758	Single cell transcriptomics identifies stem cell-derived graft composition in a model of Parkinsonâs disease.	Cell replacement is a long-standing and realistic goal for the treatment of Parkinsonâs disease (PD). Cells for transplantation can be obtained from fetal brain tissue or from stem cells. However, after transplantation dopamine (DA) neurons are a minor component of grafts and it has remained difficult to determine the identity of other cell types. Here, we report analysis by single cell RNA seq…	single cell RNA sequencing of hESCs derived cells that were transplanted in rat model of PD for 12 months using two different (with and without FACS sorting) strategies.	Language model	Parkinson's disease	1	No	No	No	No	maybe	No	No	rat model of PD?
GSE46706	Expression data generated from post-mortem human brain tissue originating from neurologically and neuropathologically control individuals	This data set was generated by the UK Brain Expression Consortium and consists of gene expression data generated from post-mortem human brain samples, dissected from 10 brain regions and originating from a large cohort of neurologically and neuropathologically normal individuals.|The UK Brain Expression Consortium has generated gene expression data on a large cohort of neurologically and neuropat…	1231 samples are analysed in total and these samples originate from 134 Caucasian individuals. From each individual, up to ten brain regions were sampled and analysed. Gene-level and exon-level analyses result in 2462 GEO Samples.	Language model	Bipolar disorder	1	No	No	No	No	No	No	yes
GSE43816	Response to Neoadjuvant Chemotherapy in Triple Negative Breast tumors.	In a cohort study of 7 women with primary invasive breast cancer, we obtained a tumor specimen before (biopsy) and after (tumorectomy) 4 cycles of NAC with epirubicine and cyclophosphamide, followed by 4 cycles of taxanes. Total RNA was extracted from tumor specimens and the whole transcriptome was quantified with Affymetrix HuGene1.1ST. Molecular functions changing during chemotherapy were searc…	Whole genome expression of triple negative breast cancer tissues were measured before and after four cycles neoadjuvant chemotherapy	Language model	Triple negative breast carcinoma	1	No	yes	No	No	No	No	No
GSE7524	Expression profiling in RA disease pre and post anti-TNF treatment	The purpose of this study was (1) to identify novel genes involved in the pathogenesis of Rheumatoid Arthritis (RA) disease, which may provide additional targets for therapeutic intervention and (2) to examine the molecular mechanisms associated with the response to anti-TNF treatment. Microarray analysis of LPS-stimulated whole blood from RA patients pre and post anti-TNF treatment was conducted…	Transcriptome profiling was performed on two RA patients, pre- and three months post-Enbrel therapy and two matched non-RA controls. The whole blood model described by Wang et al (2000) was used with minor modifications. Briefly, to EDTA anti-coagulated blood, LPS (30ng/ml) was added immediately after drawing, and incubated at 37oC for 4 hours, mixing at 80s. After 4 hours red blood cells were ly…	Language model	Juvenile idiopathic arthritis	1	No	No	No	No	No	No	yes
GSE94035	Neuroblastoma cells undergo transcriptomic alterations during dissemination into the bone marrow and subsequent tumor progression	Background: Neuroblastoma is the most common extracranial solid tumor in childhood. The vast majority of stage M patients present with disseminated tumor cells (DTCs) in the bone marrow (BM). Although these cells represent a major obstacle in the treatment of neuroblastoma patients, their transcriptomic profile was not intensively analyzed so far. Results: RNA-Seq of stage M primary tumors, enric…	Tumor (n=16), bone marrow-derived disseminated tumor cells (n=42) and corresponding bone marrow-derived non-tumor cells (n=28) of stage M neuroblastoma patients were used for RNA-Seq	Language model	Neuroblastoma	2	No	No	No	No	No	Yes	No
GSE202210	Single-cell transcriptomic and proteomic analysis of Parkinsonâs disease brains	Parkinsonâs disease (PD) is a prevalent neurodegenerative disorder where recent evidence suggests pathogenesis may be mediated by inflammatory processes. The molecular architecture of the disease remains to be fully elucidated. We performed single-nucleus transcriptomics and unbiased proteomics using postmortem tissue obtained from the prefrontal cortex of 12 individuals with late-stage PD and …	From 12 individuals with and without PD, we isolated brain nuclei from prefrontal cortex by sucrose gradient ultracentrifugation, generated single nucleus libraries with 10x Chromium platform (10x Genomics), and sequenced on NovaSeq6000 S4 sequencer (Illumina).	Language model	Parkinson's disease	2	No	No	No	No	Yes	No	No
GSE128622	RNAseq transcriptome analysis of White Blood Cells (WBCs) from individuals with and without trisomy 21	Poly(A)+ RNA extracted from WBCs obtained from chromosome 21 disomic (D21) and trisomic (T21) individuals to identify consistent changes in gene expression across individuals.	2 individuals with T21 and 3 individuals with D21.	Language model	Down syndrome	2	No	No	Yes	No	No	No	No
GSE81259	Transcriptional profiling reveals monocyte signature associated with JIA patient poor response to methotrexate	The mechanisms that determine the efficacy or inefficacy of methotrexate in juvenile idiopathic arthritis (JIA) are ill-defined. The objective of this study was to identify a gene expression transcriptional signature associated with poor response to MTX in patients with JIA. RNA sequencing was used to measure gene expression in peripheral blood mononuclear cells (PBMC) collected from 47 patients …	Peripheral blood mononuclear cells (PBMC) collected from 47 patients with JIA prior to MTX treatment and 14 age-matched controls	Language model	Juvenile idiopathic arthritis	2	Yes	No	No	No	No	No	No
GSE55426	Domains of genomewide gene expression dysregulation in Down syndrome	Trisomy 21 (T21) is the most frequent genetic cause of cognitive impairment. To assess the perturbations of gene expression in T21, and to eliminate the noise of the genomic variability, we studied the transcriptome of fetal fibroblasts from a pair of monozygotic twins discordant for T21. Here we show that the differential expression between the twins is organized in domains along all chromosomes…	mRNA-Seq profiling in Down syndrome: fibroblasts derived from a pair of monozygotic twins discordant for trisomy 21 (4 replicates), iPS cells from the same pair of discordant twins, fibroblasts from a pair of normal monozygotic twins, fibroblasts from 16 unrelated individuals (8 trisomic and 8 euploid controls), fibroblasts from the Ts65Dn mouse model of Down syndrome (1 trisomic mouse and 1 cont…	Language model	Down syndrome	2	No	No	Yes	No	No	No	No
GSE120190	Transcriptome analyses of iPSC-derived neural stem/progenitor cells and cerebral organoids from monozygotic twins discordant for schizoaffective bipolar disorder	To investigate the disease-associated differences in gene expression pattern during neuro developmental stage between the discordant twins, we performed RNA sequecing-based transcriptome analyses of iPSC-derived neural cells.	For bulk RNA-seq, two clones of iPSC-derived neural stem/progenitor cells from each twin were analyzed. For single-cell RNA-seq, four clones of iPSC-derived cerebral organoids for each twin were analyzed. Two organoids for each clone were subjected to the analysis.|[Ethics committee] Wako 1st Research Ethics Committee of RIKEN|[Ethics approval number] Wako-1st-15-4(23)	Language model	Bipolar disorder	2	No	No	No	Yes	No	No	No
GSE28379	Gene expression profiles of familial Alzheimer's disease with presenilin 2 mutation patient-specific induced pluripotent stem cells	We established two clones of induced pluripotent stem cells (iPSC) with the presenilin 2 mutation, N141 (PS2-1 iPSC and PS2-2 iPSC) by retroviral transduction of primary human fibroblasts. To show the similarity among 201B7 iPSC, PD01-25 iPSC(Sporadic Parkinson's disease patient derived iPSC), PS2-1 iPSC, PS2-2 iPSC, this experiment was designed.	Undifferentiated 201B7 iPSC, PD01-25 iPSC, PS2-1 iPSC and PS2-2 iPSC were collected. Then, they were applied in this experiment.	Language model	Parkinson's disease	2	No	No	No	No	No	No	Yes
GSE87455	Assessment of tumor pathological and transcriptional biomarkers in pre- and on-treatment core biopsies predictive of response and outcome after neoadjuvant chemotherapy plus Bevacizumab in patients with HER2-negative breast cancer	Assessment of tumor pathological and transcriptional biomarkers in pre- and on-treatment core biopsies predictive of response and outcome after neoadjuvant chemotherapy plus Bevacizumab in patients with HER2-negative breast cancer: Results from a multi-center, single-arm, phase 2 study (the PROMIX trial)|Global gene expression profiling was performed on samples from 3 time points (baseline, after…	Multi-center, single-arm, phase 2 study of neoadjuvant anthracycline (epirubicin) plus taxane (docetaxel) with the addition of bevacizumab (avastin) for women with large operable and locally advanced HER2-negative breast cancer.	Language model	Triple negative breast carcinoma	2	No	Yes	No	No	No	No	No
GSE148265	Gene expression analyses of palbociclib treated ER+ breast cancer cell lines as assessed by RNA-seq	The goal of this study is to measure gene expression changes resulting over time of palbociclib treatment of T47D, MCF7, and CAMA1 ER+ breast cancer cell lines.	Examination of gene expression changes in ER+ breast cancer cell lines (T47D, MCF7 and CAMA1) treated with palbociclib for 2, 7, 10 and 14 days. As a control, each of the three cell lines has vehicle treated sub-confluent log phase growing cells for comparison with palbociclib treated cells.	Language model	Triple negative breast carcinoma	2	No	No	No	No	No	No	Yes
GSE185193	RNA sequencing of T helper type 1 differentiated cultures in polyarticular juvenile idiopathic arthritis and healthy controls	Biologic pathway differences in polyarticular JIA and healthy control Th1 culture cells were determined by RNA sequencing and pathway analysis. RNA from 3 JIA and 3 pediatric healthy control Th1 cultures were analyzed for differential gene expression using DESeq2.	Examination of RNA sequencing in 3 JIA Th1 cultures and 3 healthy control Th1 cultures.	Language model	Juvenile idiopathic arthritis	2	Yes	No	No	No	No	No	No
GSE74143	Whole blood gene expression from subjects with moderate to severe rheumatoid arthritis	Whole blood (paxgene) gene expression was measured using Affymetrix microarray from 377 individuals with rheumatoid arthritis.	RA patient samples were collected from a phase III clinical trial of golimumab in Patients with Active Rheumatoid Arthritis Despite Methotrexate Therapy (GO-FURTHER) according to trial protocol approved by local Institutional Review Board. A subset of subjects from the entire trial population at baseline (i.e., 377 subjects before golimumab treatment) was utilized. All patients consented to genet…	Language model	Juvenile idiopathic arthritis	2	No	No	No	No	No	No	Yes
GSE27356	Gene expression in human post-mortem brain samples from schizophrenic subjects and matched controls	This laboratory focuses on the molecular mechanisms of neuropsychiatric and neurodegenerative disorders	Gene expression patterns from the pefrontal cortical region (Brodmann Area 46) of subjects with schizophrenia and age- and sex-match control subjects was analyzed. The prefrontal cortex was chosen since it is a primary brain region implicated in the pathophysiological of schizophrenia. Furthermore, this region was used in our previous proteomics studies, allowing for the direct comparison of chan…	Language model	Bipolar disorder	2	No	No	No	No	No	No	Yes
GSE93012	Expression data from human iPSCs and iPSC-derived neurons	In this dataset, we studied human dopaminergic neuron differenation from induced pluripotent stem cells (iPSCs). We included the gene expression data obtained from iPSCs and iPSC-derived dopaminergic neurons.|This dataset is used to predict chromatin accessibility in iPSCs and iPSC-derived neurons using BIRD (Big data Regression for predicting DNase I hypersensitivity).	2 samples of iPSCs and 2 samples of iPSC-derived neurons were analyzed.	Language model	Parkinson's disease	2	No	No	No	No	No	No	Yes
GSE59216	Genome-wide transcription profiling of 22q11.2 deletion syndrome reveals functional pathways related to phenotypic expression of psychosis and autism spectrum disorder	22q11.2 Deletion Syndrome (22q11DS) represents one of the most common known genetic risk factors for the development of psychotic illness, and is also associated with high rates of autistic spectrum disorders (ASD) in childhood. We performed integrated genomic analyses of 22q11DS to identify genes and pathways related to specific phenotypes. Eighty percent of 22q11DS individuals (n=37) carried th…	Participants. Forty-six patients with a molecularly confirmed diagnosis of a 22q11.2 deletion and 66 controls (24 unrelated controls and 42 first-degree relatives of 22q11DS patients) were recruited from an ongoing longitudinal study. Comparative Genomic Hybridization Arrays. To characterize the boundaries of the 22q11.2 deletion, we designed a custom NimbleGen 12*135 HX12 array. Microarray-based…	Language model	Bipolar disorder	2	No	No	No	No	No	No	Yes
GSE70102	Placental Transcriptomes in the Common Aneuploidies Reveal Critical Regions on the Trisomic Chromosomes and Genome-Wide Effects	We profiled gene expression at the maternal-fetal interface during the second trimester of pregnancy (13-22 wks) in trisomy 13 (T13; Patau syndrome, n	We profiled gene expression at the maternal-fetal interface during the second trimester of pregnancy (13-22 wks) in trisomy 13 (T13; Patau syndrome, n	Language model	Down syndrome	2	No	No	No	No	No	No	Yes	It seems like the text has gotten cut off.
GSE202231	RNA-Seq analysis of SK-N-BE(2) neuroblastoma cells after ARID1A and ARID1B silencing for BAF complex disruption	In order to determine the transcriptomic network under the control of BAF chromatin remodeling complex in neuroblastoma cells, we performed RNA-Seq analysis on a neuroblastoma cell lines to detect those transcriptionally modulated genes after the disruption of this complex through silencing of its key structural subunits ARID1A and ARID1B.	SK-N-BE(2) cells were transduced with lentiviral particles carrying shRNA for ARID1A and ARID1B silencing and 72 h later RNA was extracted in biological triplicates for RNA-Seq analysis.	Language model	Neuroblastoma	2	No	No	No	No	No	Yes	No
GSE46523	Whole transcriptome RNA-seq of undiseased human prefrontal cortex	We report the application of high-throughput RNA sequencing to the human prefrontal cortex. The brain dataset was obtained by sequencing total RNAs extracted from the dorsolateral prefrontal cortex of five deceased human patients with no apparent pathology, followed by depletion of ribosomal RNA to obtain all non-rRNA coding and non-coding RNAs in the human brain transcriptome.	Five samples were sequenced, four coming from frozen brain tissue (frontal cortex) of deceased female human patients with no remarkable pathology, and one from a male patient with no remarkable pathology.	Language model	Bipolar disorder	2	No	No	No	No	No	No	Yes
GSE43816	Response to Neoadjuvant Chemotherapy in Triple Negative Breast tumors.	In a cohort study of 7 women with primary invasive breast cancer, we obtained a tumor specimen before (biopsy) and after (tumorectomy) 4 cycles of NAC with epirubicine and cyclophosphamide, followed by 4 cycles of taxanes. Total RNA was extracted from tumor specimens and the whole transcriptome was quantified with Affymetrix HuGene1.1ST. Molecular functions changing during chemotherapy were searc…	Whole genome expression of triple negative breast cancer tissues were measured before and after four cycles neoadjuvant chemotherapy	Language model	Triple negative breast carcinoma	2	No	Yes	No	No	No	No	No
GSE83601	Dysregulated immune system networks in war veterans with PTSD	Purpose: RNA-Seq analysis can help identify large set of differentially expressed genes at a time. We performed RNA-Seq analysis to identify differentially expressed genes in the PBMCs of war veterans suffering from PTSD.|Methods: Total RNA from PBMCs from PTSD +ve and -ve individuals were used for RNA-Seq analysis.|Results: We obtained, on average, ~60 millions reads per sample. More than 70% of…	RNA-Seq was performed with RNA from 5 each control and PTSD individuals. PBMCs collected within one hour of blood draw were used for RNA isolation. 1 ug of total RNA was used for library synthesis and sequenced in a HighSeq 2000 illumina instrument at Tufts University.	Language model	Bipolar disorder	2	No	No	No	No	No	No	Yes
GSE81410	Expression of protein-coding genes and lncRNAs in brain and other human tissues	We used microarray expression profiling to assess protein-coding and non-coding gene expression across 8 brain samples and 7 other human tissues.	We measured commercial human cDNA samples from 15 tissues: cerebellum, brain stem, frontal cortex, occipital cortex, parietal cortex, fetal brain, whole adult brain, colon, heart, kidney, liver, lung, breast and adrenal gland	Language model	Bipolar disorder	2	No	No	No	No	No	No	Yes
GSE79859	RNA expression analysis of neuroblastoma cell lines treated with epigenetic drugs	The impact of drugs inhibiting DNA methylation (5-aza-2'-deoxycytodine, DAC) and EZH2 (EPZ-6438) on the neuroblastoma transcriptome was analyzed in two neuroblastoma cell lines. Parallel analyses investigated associated changes in histone modification and DNA methylation.	The neuroblastoma cell lines Be(2)-C and IMR5-75 were treated with DAC and EPZ-6438 in combination or alone. Controls were treated with solvent (DMSO). RNA was isolated and sequenced.	Language model	Neuroblastoma	2	No	No	No	No	No	Yes	No
GSE80060	Gene expression data of whole blood of systemic juvenile idiopathic arthritis (SJIA) patients treated with canakinumab or placebo and age matched healthy controls	Canakinumab is a human anti-interleukin-1 beta (IL-1 beta) monoclonal antibody neutralizing IL-1 beta. Systemic juvenile idiopathic arthritis (SJIA) is a rare, multigenic, autoinflammatory disease of unknown etiology characterized by chronic arthritis; intermittent high-spiking fever, rash, and elevated levels of acute-phase reactants. Blood samples of SJIA patients were obtained from two phase 3…	Overall, 206 samples were used in this study including 22 samples from healthy controls, 33 samples of placebo treated patients and 151 samples of canakinumab treated patients.	Language model	Juvenile idiopathic arthritis	2	Yes	No	No	No	No	No	No
GSE21094	Genomic profiling in Down syndrome pediatric acute lymphoblastic leukemia	Patients with Down syndrome (DS) and acute lymphoblastic leukemia (ALL) have distinct clinical and biological features. Whereas most DS-ALL cases lack the sentinel cytogenetic lesions that guide risk assignment in childhood ALL, JAK2 mutations and CRLF2 overexpression are highly enriched. To further characterize the unique biology of DS-ALL, we performed genome-wide profiling of 58 DS-ALL and 35 …	Ficoll-enriched, cryopreserved diagnostic bone marrow samples were obtained from patients with newly diagnosed B-precursor acute lymphoblastic leukemia.	Language model	Down syndrome	2	No	No	Maybe	No	No	No	No	In the overall design, they only mention using samples from patients with ALL, with no mentions of Down syndrome. I would investigate into the Subseries as well as the characteristics of each sample.
GSE163323	Association of common genetic variation with Parkinsonâs disease is driven by microglial modulation of Leucine-rich repeat kinase 2 expression	Previous studies have shown that non-coding genetic variation in the 5â region of the leucine-rich repeat kinase 2 (LRRK2) gene contributes to Parkinson's disease risk and influences LRRK2 expression, with the risk allele associated with increased expression of LRRK2. To interrogate the biological basis of this expression quantitative trait locus (eQTL), we used single nuclei RNA sequencing of …	Single nuclei RNA sequencing datasets were generated from frontal cortex samples from 15 donors (snRNAseq). Single nuclei ATAC sequencing datasets were generated from frontal cortex samples from 12 of the same group of 15 donors (snATACseq). Single cell RNA sequencing datasets were generated from iPSC-derived microglia from two cell lines (scRNAseq). Bulk ATAC sequencing datasets were generated f…	Language model	Parkinson's disease	2	No	No	No	No	No	No	Yes	The donors have the genotype that causes them to have higher risk of PD, but might not actually have it.
GSE130747	Gene expression profile of human neuroblastoma cell line SHSY-5Y after LMO1 knockdown	To dissect molecular pathways regulated by LMO1 in neuroblastoma, we performed microarray gene expression profiling in a neuroblastoma cells (SHSY-5Y) after LMO1 knockdown.	A human neuroblastoma cell line SHSY-5Y cells was transduced with LMO1 (shLMO1#2) or control GFP shRNA (shGFP). Experiment was done in biological duplicate (dup1 and dup2). A total of 4 RNA samples (2 control and 2 LMO1 knockdown) were used for microarray gene expression analysis.	Language model	Neuroblastoma	2	No	No	No	No	No	Yes	No
GSE165083	DNA methylation and expression profiles of whole blood in Parkinsonâs disease	Parkinson’s disease (PD) is the second most common age-related neurodegenerative disease. It is presently only accurately diagnosed at an advanced stage by a series of motor deficits, which are predated by a litany of non-motor symptoms manifesting over years or decades. Aberrant epigenetic modifications exist across a range of diseases and are non-invasively detectable in blood as potential mark…	Parkinson's disease (PD) and control subjects where analyzed for changes in gene expression and DNA methylation. Each group contained 15 age-matched subjects. Two blood samples were taken from each subject. One sample was used for isolation of total RNA and the other was used for extraction of DNA. The PD group was compared to controls for each data type and correlations between data types were a…	Language model	Parkinson's disease	2	No	No	No	No	Yes	No	No
GSE174407	Antipsychotic-induced epigenomic reorganization in frontal cortex samples from individuals with schizophrenia	We examined the effects of antipsychotic medications on the cell-specific epigenomics and transcriptomics in the frontal cortex of schizophrenic subjects.	We performed ChIP-seq (H3K4me3 and H3K27ac) and RNA-seq on neuronal and glial nuclei of frontal cortex samples from two cohorts of postmortem schizophrenic subjects that were treated or untreated with antipsychotic medications and their controls with individually matched sex and age. In total, we tested 29 schizophrenics (15 untreated and 14 treated) and their matched control samples. Two replica…	Language model	Bipolar disorder	2	No	No	No	No	No	No	Yes
GSE51455	Expression data from diploid and aneuoploid human pluripotent stem cells, teratomas derived from them, and pluripotent-like cells recovered from these teratomas	Human pluripotent stem cells (hPSCs) tend to acquire genomic aberrations in culture, the most common of which is the trisomy of chromosome 12. Interestingly, trisomy 12 is also prevalent in germ cell tumors (GCTs). Here, we aimed to dissect the cellular and molecular implications of trisomy 12 in hPSCs. A genome-wide gene expression analysis revealed that trisomy 12 profoundly affects the global …	Expression data from diploid and aneuoploid human pluripotent stem cells, teratomas derived from them, and pluripotent-like cells recovered from these teratomas|total RNA was isolated from undifferentiated human pluripotent stem cells grown under standard human ES conditions, or from teratomas derived from them, or from ES-like cells recovered from these teratomas.	Language model	Down syndrome	2	No	No	No	No	No	No	Yes
GSE110626	RNA sequencing data from triple-negative breast cancer patient-derived xenografts (PDX)	RNAseq was performed on WHIM2 and WHIM30 PDX mammary tumors, brain metastases, and single cell suspensions over time.	Comparison of gene expression profiles between two PDX models of triple-negative breast cancer, and between primary tumors, cell suspensions, and brain metastases within the PDX lines.	Language model	Triple negative breast carcinoma	2	No	Yes	No	No	No	No	No
GSE186243	Functional Recovery from Human Pluripotent Stem-Derived Dopamine Neuron Grafts is Dependent on Neurite Outgrowth	We conducted bulk RNAseq to understand changes in the transcriptome of in vitro dopaminergic progenitor cells as their duration of differentiation changes. We obtained gene expression estimates from Day 13, (n=2), Day 18 (n=2), and Day 25 (n=2) cell cultures.	Two Parkinson's Disease patients provided skin cells that were reprogrammed -> fibroblasts -> iPSC -> Dopaminergic neurons. At Days 13, 18 and 25 of dopeminergic neuron differentiation, cells were isolated for bulk RNA-seq. Paired-end RNA sequencing was performed on the Illumina HiSeq 2000 platform, with TruSeq_v2 library preparation chemistry.	Language model	Parkinson's disease	2	No	No	No	No	Maybe	No	No	Based on the title and the summary, it doesn't seem like the researchers are interested in PD. I would investigate their paper to see why they decided to use PD patient cells.
GSE113232	Genome-wide analysis of gene expression upon BMI1 inhibition in human cortical neurons.	Study of gene expression regulated by BMI1 in human cortical neurons.	Total RNA from undifferentiated hESC line HUES9, hESC-derived neurons and shBMI1 hESC-derived neurons was extracted and subjected to illumina BeadArray transcriptomic platform.	Language model	Bipolar disorder	2	No	No	No	No	No	No	Yes
GSE52985	Differential gene expression in neuroblastoma cells after transfection with control siRNA or linc00467 siRNA	N-Myc oncoprotein induces neuroblastoma by modulating gene transcription, and long noncoding RNAs exert biological effects by regulating gene expression. We have found that one of long noncoding RNAs modulated by N-Myc is linc00467.|We analysed the target genes of the long noncoding RNA linc00467 in neuroblastoma cells.	Neuroblastoma BE(2)-C cells were transfected with control siRNA or linc00467 siRNA. RNA was extracted from the cells 48 hours after siRNA transfections, and subjected to differential gene expression studies with Affymetrix microarrays.	Language model	Neuroblastoma	2	No	No	No	No	No	Yes	No
GSE88773	Networks of cultured iPSC-derived neurons reveal the human synaptic activity-regulated adaptive gene program	We studied the synaptic activity-regulated gene expression response in the human genetic background using cultured human iPSC-derived (hiPSCd) neuronal networks and networks of hiPSCd neurons mixed with mouse primary neurons. Our results confirm that genetic changes affect the synaptic activity-regulated gene program, proposing a functional mechanism how they have driven evolution of human cognit…	We compared RNA profiles of untreated hiPSCd neurons and hiPSCd neurons treated with bicuculline and 4-aminopyridine for 1 or 4 hours. Samples were collected from hiPSCd neuron-only cultures and from co-cultures of hiPSCd neurons and mouse primary hippocampal neurons.	Language model	Bipolar disorder	2	No	No	No	No	No	No	Yes
GSE145122	Neuronal Defects in a Human Cellular Model of 22q11.2 Deletion Syndrome	22q11.2 deletion syndrome (22q11DS) is a common cause of developmental neuropsychiatric disorders, including psychosis, autism and epilepsy. This highly penetrant genetic syndrome provides a unique opportunity to mitigate the challenges raised by the heterogeneity of complex mental disorders and to identify specific neuronal phenotypes. Here, we generated induced pluripotent stem cells from subje…	RNA sequencing of iPS cell-derived cortical spheroids from four human cell lines: two derived from subjects with 22q11.2 Deletion Syndrome and two control subjects.|**Submitter declares that raw data were not provided due to confidentiality concerns.**	Language model	Down syndrome	2	No	No	No	No	No	No	Yes
GSE145122	Neuronal Defects in a Human Cellular Model of 22q11.2 Deletion Syndrome	22q11.2 deletion syndrome (22q11DS) is a common cause of developmental neuropsychiatric disorders, including psychosis, autism and epilepsy. This highly penetrant genetic syndrome provides a unique opportunity to mitigate the challenges raised by the heterogeneity of complex mental disorders and to identify specific neuronal phenotypes. Here, we generated induced pluripotent stem cells from subje…	RNA sequencing of iPS cell-derived cortical spheroids from four human cell lines: two derived from subjects with 22q11.2 Deletion Syndrome and two control subjects.|**Submitter declares that raw data were not provided due to confidentiality concerns.**	Language model	Bipolar disorder	2	No	No	No	No	No	No	Yes
GSE213982	Cell-type specific transcriptomics of the the dlPFC in females with MDD [single-nucleus RNA-seq]	We performed high-throughput snRNA-seq using the 10X Genomics Chromium platform on archived post-mortem dorsolateral prefrontal cortex (BA9) tissue in female MDD subjects who died by suicide and in female control subjects to identify cell-type specific differentially expressed genes. We further re-processed in parallel a previously generated snRNA-seq dataset in males with or without MDD to gener…	10X Genomics Chromium snRNA-seq was performed on nuclei extracted from BA9 of the post-mortem brain tissue of 18 control subjects and 20 MDD cases who died by suicide. All subjects were female. We performed unsupervised clustering and pseudobulk differential gene expression was performed between cases and controls for each cluster and each broad brain cell type. The library preparation was perfor…	Language model	Bipolar disorder	2	No	No	No	No	No	No	Yes
GSE91377	RNA-Seq comparative analysis of human neuroblastoma cells before and after their confrontation to the embryonic microenvironment	We set up an innovative model for neuroblastoma that consists in using the chick embryo to place human neuroblastoma cells back to their original environment: the trunk neural crest. In this context, human neuroblastoma cells migrate towards sympathetic derivatives and form proliferative tumor masses. To assess the impact of the embryonic microenvironment on neuroblastoma cells gene program, we p…	We performed independent graft experiments and for each, we collected neuroblastoma naÃ¯ve cells (before the graft) and tumor masses formed in sympathetic ganglia (50 hours after the graft). 12-13 tumor masses formed in independent chick embryos were microdissected and pooled for each experiment to achieve enough RNA material.	Language model	Neuroblastoma	2	No	No	No	No	No	Yes	No
GSE175539	Gene Expression profiling of Down Syndrome Lungs	Comprehensive gene expression assessment in prenatal DS lungs (n=19), and age-matched non-DS (n=19), was performed using high-throughput RNA sequencing (RNAseq)	Assessment of gene expression changes in lungs from fetal samples with Trisomy 21	Language model	Down syndrome	2	No	No	Yes	No	No	No	No
GSE157783	Single cell atlas of the human midbrain reveals cell state specific to Parkinsonâs disease	Using single-nucleus RNA sequencing, we profiled postmortem midbrain tissue from Idiopathic Parkinsonâs Disease patients and matched controls.	Single-cell transcriptomics of postmortem midbrain of six control and five idiopathic Parkinson's disease cases	Language model	Parkinson's disease	2	No	No	No	No	Yes	No	No
GSE121071	Trisomy of a âDown syndrome critical regionâ globally amplifies transcription via HMGN1 overexpression	Down syndrome (DS, trisomy 21) is associated with developmental abnormalities and increased leukemia risk. To reconcile chromatin alterations with transcriptome changes in cells with trisomy 21, we performed paired exogenous spike-in normalized RNA and chromatin immunoprecipitation sequencing in DS models. Absolute per cell normalization unmasked global amplification of gene expression associated…	ERCC spike-in RNA-Seq in NALM6 B-ALL cell line	Language model	Down syndrome	2	No	No	Maybe	No	No	No	No	The design only mentions B-ALL. I would investigate their methods or their sample characteristics to determine if they also manipulated the NALM6 cells to serve as a model for Down syndrome as well.
GSE65391	Longitudinal transcriptional pediatric SLE study with clinical parameters	The goal of the study was to identify transcriptional correlates of SLE disease activity both at the cohort and at the individual levels. To do so, we longitudinally profiled the whole blood transcriptomes of 158 SLE patients by microarray for up to 4 years, yielding 924 SLE samples and 48 matched pediatric healthy samples. The transcriptional data are complemented by demographic, laboratory and …	996 samples analyzed of which 72 are Healthy controls and 924 are SLE; 24 technical replicates of healthy samples are included and were used for batch correction purposes.	Language model	Juvenile idiopathic arthritis	2	No	No	No	No	No	No	Yes
GSE76250	Comprehensive transcriptome profiling reveals multigene signatures in triple negative breast cancer	To develop and validate novel multigene signatures to facilitate individualized treatment of TNBC patients By integrating expression profiles of messenger RNAs (mRNAs) and long non-coding RNAs (lncRNAs).	We analysed 165 TNBC samples and 33 paired normal breast tissues using transcriptome microarrays. Tumor-specific mRNAs and lncRNAs were identified and correlated with patientsâ recurrence-free survival (RFS). Using Cox regression model, we built two multigene signatures incorporating mRNAs and lncRNAs. The prognostic and predictive accuracy of the signatures were tested in a training set of 165…	Language model	Triple negative breast carcinoma	2	No	Yes	No	No	No	No	No
GSE111622	Progerin-induced transcriptional changes in Huntington's disease human pluripotent stem cells-derived neurons	Identification of transcriptional changes in Huntington's disease (HD) and normal (WT) human embryonic stem cells (hESC)- and induced pluripotent stem cells(iPSC)-derived striatal GABAergic neruons.	RNA-seq (High-throughput Eukaryotic Digital Gene Expression (DGE)) of HD and WT human ESCs- and iPSCs-derived striatal GABAergic neurons, with and without progerin.	Language model	Parkinson's disease	2	No	No	No	No	No	No	Yes
GSE193767	BRD4 inhibitor MZ1 exerts anti-cancer effects in Neuroblastoma	MZ1 is a newly designed pan-BET-targeting PROTAC that binds to target proteins (BET proteins such as BRD2, BRD3, and BRD4) and recruits them to the ubiquitin/protease pathway for selective destruction. However, the role of MZ1 in NB models has yet to be determined. The effect of MZ1 on NB cells was investigated using RNA-seq analysis in this work. MZ1 is a newly designed pan-BET-targeting PROTAC …	mRNA profiles of SK-N-BE(2) cells treated with 750nM MZ1 or same volume DMSO for 36 h were generated by RNA sequencing, in double, using Illumina NovaSeq6000.	Language model	Neuroblastoma	2	No	No	No	No	No	Yes	No
GSE34747	Gene expression profiling of lithium stimulated human mesenchymal stem cells	Wnt signaling in essential for osteoblast differentiation and is activated by lithium via inhibition of glycogen synthase kinase 3beta. Although lithium has been shown to enhance osteoblast differentiation in mice models and accelerate bone repair, its effect in humans is not clear. Therefore, we performed gene expression profiling of human MSCs from 3 donors treated with lithium (5mM) for 7 days…	Agilent one-color experiment, Organism: Human, Agilent-Custom Whole Genome Human 4x44k designed by Genotypic Technology Pvt. Ltd. (AMADID: 025085), Labeling kit: Agilent Quick-Amp labeling Kit (p/n5190-0442)	Language model	Bipolar disorder	2	No	No	No	No	No	No	Yes
GSE164215	CD4+ T cells From Children With Active Juvenile Idiopathic Arthritis Show Altered Chromatin Features Associated With Transcriptional Abnormalities	We used a multi-omics approach in an attempt to identify mechanisms driving the transcriptional abnormalities in peripheral blood CD4+ T cells of children with active JIA. We demonstrate that active JIA is associated with distinct alterations in CD4+ T cell chromatin, as assessed by ATAC-seq studies. However, 3D chromatin architecture, assessed by HiChIP and simultaneous mapping of CTCF anchors o…	The distinct alterations of the gene expression in CD4+ T cell was assessed by RNA-seq.	Language model	Juvenile idiopathic arthritis	2	Yes	No	No	No	No	No	No
GSE139129	Using single cell RNA-seq to assess heterogeneous subpopulations and optimize therapeutic strategy in triple-negative breast cancer cells	Purpose: Triple Negative Breast Cancer (TNBC) is a particularly aggressive form of breast cancer with high intertumoral and intratumoral heterogeneity. Our overall goal in this study is to investigate the heterogeneity of TNBC, and develop effective combination therapy.|Methods: We applied HCC1143 cell line as a representative of aggressive TNBC and performed single cell RNA-seq with 10x genomics…	Whole transcriptome profiles of HCC1143 cell populations for vehicle control and treated samples at 24h and 72h.	Language model	Triple negative breast carcinoma	2	No	Yes	No	No	No	No	No
GSE30517	Identification differentially expressed genes upon valproic acid treatment	The goal of this study is to define genes that are differentially expressed in Down syndrome leukemic blasts after treatment with valproic acid (VPA)|Here we report the identification gene sets that are downregulated in Down syndrome leukemic cell lines after exposure to valproic acid (VPA)	CMK and CMY cells were treated with VPA for 24h and 48h with 1mM or 2mM VPA. Their gene expression profile was compared against the untreated control.	Language model	Down syndrome	2	No	No	Yes	No	No	No	No
GSE30517	Identification differentially expressed genes upon valproic acid treatment	The goal of this study is to define genes that are differentially expressed in Down syndrome leukemic blasts after treatment with valproic acid (VPA)|Here we report the identification gene sets that are downregulated in Down syndrome leukemic cell lines after exposure to valproic acid (VPA)	CMK and CMY cells were treated with VPA for 24h and 48h with 1mM or 2mM VPA. Their gene expression profile was compared against the untreated control.	Language model	Bipolar disorder	2	No	No	Yes	No	No	No	No
GSE36953	Gene expression profiles of triple-negative breast cancer cells under the condition of 3D proliferation	Triple-negative breast cancer (TNBC) is defined by the absence of estrogen and progesterone receptors and human epidermal growth factor receptor 2, and is the most lethal and aggressive subtype of breast cancer. However, the genes which relate to promote tumor aggressiveness in TNBC remain unclear.|In order to investigate specific genes and pathways involved in TNBC tumorigenesis, we compared gen…	Total RNA was prepared from the TNBC cells under the condition of 2DC, 3DC and tumor xenograft models, and applied to Affymetrix Human Genome U133 Plus 2.0 Array.	Language model	Triple negative breast carcinoma	2	No	Yes	No	No	No	No	No
GSE70690	Expression data for triple-negative breast cancer (TNBC) cells following chemotherapy	The mechanisms behind drug resistance and sensitivity in breast cancers relies on complex signalling pathways that involve the up or downregulation of certain genes. Many of these genes are involved in adhesion, growth, epithelial/mesenchymal transitions, and apoptosis.|We used microarrays to assess differences in gene expression in triple-negative breast cancer cells in response to treatment.	We examined the triple-negative human cell line HCC1806 treated with docetaxel or control DMSO. The purpose is to find out the early drug induced changes in this cell line.	Language model	Triple negative breast carcinoma	2	No	Yes	No	No	No	No	No
GSE211826	Transcriptome and chromatin accessibility landscapes across 25 human brain regions expand the susceptibility gene set for neuropsychiatric disorders	Brain region- and cell-specific transcriptome and epigenome molecular features are associated with heritability for neuropsychiatric traits. Here, we provide an atlas of chromatin accessibility and gene expression in neuronal and non-neuronal cells across 25 distinct regions across cortical and subcortical areas of the human brain from 6 neurotypical controls. We identified extensive gene express…	RNA-seq profiles in neuronal and non-neuronal nuclei isolated from 25 brain regions covering the forebrain, basal ganglia , midbrain/thalamus, and hindbrain of six control subjects	Language model	Bipolar disorder	2	No	No	No	No	No	No	Yes
GSE31327	Expression data of MED12 full-length and domain deleted construct overexpression and RNAi knockdown in HEK293 cells.	MED12 is an X-chromosome member of the Mediator complex that is a key regulator of tissue specific gene expression and moderates intracellular signaling via multiple developmental pathways. Sequence variations in the carboxy-terminus of MED12, which contains a PQL and Opa domain, are associated with X-linked mental retardation behavioral syndromes and schizophrenia. Unfortunately, the mechanism(s…	12 samples were analyzed, being comprised of four conditions with three biological replicates. Comparisons were made between the GFP control to experimental condition (i.e. GFP vs MED12 FL; GFP vs MED12 PQL/Opa; and GFP vs MED12 shRNA 5)	Language model	Bipolar disorder	2	No	No	No	No	No	No	Yes
GSE112525	DNA methylation in neurons from post-mortem brains in schizophrenia and bipolar disorder	We fine-mapped DNA methylation in neuronal nuclei (NeuN+) isolated by flow cytometry from post-mortem frontal cortex of the brain of individuals diagnosed with schizophrenia, bipolar disorder, and controls (n=29, 26, and 28 individuals).	Brain tissue samples (n=34 human samples, 17 case and 17 control) were lysed using QIAzol Lysis Reagent (Qiagen) and homogenized with a TissueLyser (Qiagen). Total RNA from each sample was isolated using the RNeasy Plus Universal Mini kit (Qiagen) according to manufacturer’s instructions and included an enzymatic DNase (Qiagen) digestion step. RNA quality was measured on a 2100 Bioanalyzer (Agile…	Language model	Bipolar disorder	2	No	No	No	Yes	No	No	No
GSE47014	Translating Dosage Compensation to Trisomy 21	Down syndrome is a common disorder with enormous medical and social costs, caused by trisomy for Chr21. We tested the concept that gene imbalance across an extra chromosome can be de facto corrected in DS patient stem cells by manipulating a single gene, XIST. Using zinc finger nucleases, we targeted a large, inducible XIST transgene into the Chr21 DYRK1A locus, in DS pluripotent stem cells. XIST…	Three independently targeted subclones plus the parental Chr21 trisomic (non-targeted) iPS cell line were grown Â± doxycycline (2 Âµg/ml) for 22 d. Normal male iPS line was also cultured for 22 d and total RNA was extracted with a High Pure RNA extraction kit (Roche) in triplicate for each, processed with a Gene Chip 3â IVT Express Kit (Affymetrix), and hybridized to Affymetrix human gene expre…	Language model	Down syndrome	2	No	No	Maybe	No	No	No	No	Unsure if samples are sample-derived or from cell lines.
GSE127898	Transcriptome map of the human brain at the single-cell resolution	The human brain is about three times larger than the brain of our closest relatives, chimpanzees and bonobos. However, increased size alone fails to explain cognitive abilities unique to humans. Functional changes acquired in the human lineage are likely mediated by divergent gene expression and cell composition in brain regions. Here we generated a map of the human brain transcriptome by assessi…	422 polyA-selected RNA-seq samples were obtained from 33 brain regions representing all major brain structures from four adult cognitively healthy human individuals, three chimpanzees, three bonobos, and three rhesus macaques	Language model	Bipolar disorder	2	No	No	No	No	No	No	Yes
GSE178146	Cross-platform transcriptional profiling identifies common and distinct molecular pathologies in lewy body diseases	Parkinsonâs disease (PD), Parkinsonâs disease with dementia (PDD) and dementia with Lewy bodies (DLB) are three clinically, genetically and neuropathologically overlapping neurodegenerative diseases collectively known as the Lewy body diseases (LBDs). A variety of molecular mechanisms have been implicated in PD pathogenesis, but the mechanisms underlying PDD and DLB remain largely unknown, a …	Single-nucleus RNA sequencing of anterior cingulate cortex in 28 individuals, including non-neurological control individuals and individuals with Lewy body disease.	Language model	Parkinson's disease	2	No	No	No	No	Yes	No	No
GSE79970	Peripheral Blood Mononuclear Cells (PBMC) Gene Expression-Based Biomarkers in Juvenile Idiopathic Arthritis (JIA)	Aim: To discovery biomarkers in JIA base on gene expression from RNA sequencing on PBMC|Method: Paired-end Ilumina sequencing to capture gene expression of PBMC from JIA individuals and healthy controls|Results:sample heterogeneity makes RNA sequencing on PBMC unsuitable as a first-step method for screening biomarker candidates in JIA	RNA sequencing on PBMC of 3 independent cohorts consist of JIA patients and healthy controls	Language model	Juvenile idiopathic arthritis	2	Yes	No	No	No	No	No	No
GSE194245	Global characterization of peripheral B cells in Parkinsonâs disease by single-cell RNA and BCR sequencing	Fresh blood samples were collected from 8 PD patients and 6 age-matched healthy controls. Then, peripheral blood mononuclear cells (PBMCs) were isolated by Percoll density gradient centrifugation. Next, CD19+ B cells were sorted using fluorescence-activated cell sorting (FACS). Single-cell 5â gene expression libraries and V(D)J enriched libraries were prepared according to the standard protocol…	Single cell RNA and BCR sequencing for B cells from 8 PD patients and 6 age-matched healthy controls.	Language model	Parkinson's disease	2	No	No	No	No	Yes	No	No
GSE34459	Molecular Signatures of cardiac defects in Down syndrome lymphoblastoid cell lines	Molecular consequences of trisomy in lymphoblastoid cell lines from patients with Down syndrome. This project analyses differentially expressed genes between humans with trisomy 21 and humans without trisomy 21.	Total RNA obtained from human lymphoblastoid cell lines without trisomy 21 compared to cell lines from human with trisomy 21.	Language model	Down syndrome	2	No	No	Yes	No	No	No	No
GSE133894	The Parkinson's disease associated mutation LRRK2-G2019S affects astrocyte specification	We report the altered transcriptomic profile of astrocytes in midbrain organoids differentiated for 35 and 70 days and generated from a stem cell line carrying the LRRK2-G2019S mutation compared to the isogenic pair.	Single-cell RNA-Sequencing experiments were performed on a total of 4 samples. These correspond to 2 time-points (Day 35 and 70 of dopaminergic differentiation). One isogenic pair was analysed for each time-point: LRRK2-WT and LRRK2-G2019S.	Language model	Parkinson's disease	2	No	No	No	No	No	No	Yes	The mutation is associated with PD, but might not cause it.
GSE205095	Profiling the peripheral immune response to TNF-alpha stimulation in patients with untreated juvenile idiopathic arthritis using scRNAseq	We report the application of next-generation sequencing tehcnologies to profile the effects of tumor necrosis factor alpha (TNFÎ±) treatment on the transcriptomes of cells derived from juvenile idopathic arthritis (JIA) patients and healthy control subjects. Whole blood from de-identified subects with JIA was collected following children's provided assent and parental signed consent. Controls inc…	Peripheral blood single-cell mRNA profiles for 6 JIA patients and 2 healthy controls, with each subject having a corresponding unstimulated and a 24 TNFÎ± ex-vivo stimulated sample.	Language model	Juvenile idiopathic arthritis	2	Yes	No	No	No	No	No	No
GSE103091	Gene-expression molecular subtyping of triple-negative breast cancer tumors	Triple-negative (TN) breast cancers need to be refined in order to identify therapeutic subgroups of patients. We conducted an unsupervised analysis of microarray gene-expression profiles of 107 TN breast cancer patients and undertook robust functional annotation of the molecular entities found by means of numerous approaches including immunohistochemistry and gene-expression signatures. An 87 TN…	Subtyping molecular characterization within a cohort of 107 TN-IHC by means of gene expression profiling	Language model	Triple negative breast carcinoma	2	No	Yes	No	No	No	No	No
GSE10758	Gene expression variation increase in trisomy 21 tissues	Congenital development disorders with variable severity occur in trisomy 21. However, how these phenotypic abnormalities develop with variations remains elusive. We hypothesize that the difference in euploidy gene expression variation among trisomy 21 tissues are perturbed by the presence of an extra copy of chromosome 21 and this may contribute to the phenotypic variations in Down syndrome.|Keyw…	We used DNA microarray to measure the differences in gene expression variance (representing variation) between four human trisomy 21 amniocytes and six human euploid amniocytes.	Language model	Down syndrome	2	No	No	Maybe	No	No	No	No	Unsure if the samples are patient-derived.
GSE140231	A human single cell atlas of the substantia nigra reveals novel cell specific pathways associated with the genetic risk of Parkinsonâs disease and neuropsychiatric disorders	We describe the first human single-nuclei transcriptomic atlas for substantia nigra (SN), generated by sequencing ~ 17,000 nuclei from matched cortical and SN samples.Â We show that common genetic risk for Parkinsonâs disease (PD) is associated with dopaminergic neuron (DaN)-specific gene expression including mitochondrial functioning, protein folding and ubiquitination pathways. We also identi…	Single nuclei were extracted and isolated from 3mm2 blocks that were manually dissected from the substantia nigra and cortex of 5 control (4 males & 1Female)de-identified post-mortem human donors, totaling to 12 matched samples, including 2 SN replicates and sequenced using the 10X chromium system (V2)	Language model	Parkinson's disease	2	No	No	No	No	No	No	Yes
GSE260498	Insights for disease modeling from single cell transcriptomics of iPSC-derived neurons and astrocytes across differentiation time and co-culture	Trans-differentiation of human induced pluripotent stem cells into neurons (hiPSC-N) via Ngn2-induction has become an efficient system to quickly generate neurons for disease modeling and in vitro assay development, a significant step up from previously used neoplastic and other cell lines. Recent single-cell interrogation of Ngn2-induced neurons however, has revealed some similarities to unexpec…	Lymphocyte derived iPS cells from a healthy human were differentiated to excitatory neurons for 15 or 21 days and also to astrocytes. There are 4 conditions and 8 samples analysed here, each from a cell culture well as follows. Neurons at day 21 (sample 1,2), neurons at day 15 (sample 7,8), astrocytes (sample 3,4) and neurons at day 21 mixed with astrocytes (sample 5,6).For detailes and protocols…	Language model	Bipolar disorder	2	No	No	No	No	No	No	Yes
GSE189136	Targeting MyD88 Downregulates Inflammatory Mediators and Pathogenic Processes in PBMC From DMARDs-NaÃ¯ve Rheumatoid Arthritis Patients	Purpose: We analyzed RNA-seq from peripheral blood mononuclear cells (PBMC) in DMARDs-naÃ¯ve RA patients and healthy subjects. Our goal was to evaluate the transcriptional profiles of ST2825-treated PBMC to identify its therapeutic potential.|Methods: We analyzed bulk RNA-seq from peripheral blood mononuclear cells (PBMC) in DMARDs-naÃ¯ve RA patients after stimulation with LPS and IL-1Î², PBMC we…	Identification of the potential effect of ST2825 as an inhibitor of MyD88-dependent gene expression signatures to modulate inflammatory processes in RA patients.	Language model	Juvenile idiopathic arthritis	2	No	No	No	No	No	No	Yes
GSE115166	Predicting Neuroblastoma Using Developmental Signals and a Logic-Based Model	Genomic information from human patient samples of pediatric neuroblastoma cancers and known outcomes have led to specific gene lists put forward as high risk for disease progression. However, the reliance on gene expression correlations rather than mechanistic insight has shown limited potential and suggests a critical need for molecular network models that better predict neuroblastoma progressio…	The human SHSY5Y neuroblastoma cell line was obtained from ATCC (CRL-2266) and maintained in 1:1 mixture of Eaglesâs Minimum Essential Medium (ATCC, 30-2003) supplemented with 10% FBS (VWR, 97068-085). Cells were plated in 8-well chamber slides (ThermoFisher, 177402) for Immunohistochemistry. All cultures were determined to be free of mycoplasma contamination using a polymerase chain reaction-b…	Language model	Neuroblastoma	2	No	No	No	No	No	Yes	No
GSE62105	Co-expression network analysis from genes involved with neural-differentiation shows specific pattern in patients with schizophrenia	Schizophrenia is a severe and debilitating neuropsychiatric disorder with the involvement of genetic and environmental factors contributing to its pathogenesis. The specific role of the brain cell types in the disease remains uncovered due to the difficulties in accessing diseased tissue. This study analysed molecular alterations in human induced pluripotent stem cells (hiPSCs) derived from fibro…	Biopsies of primary human fibroblasts from a 48-year-old woman with DSM-IVTR schizophrenia defined as treatment-resistant under clozapine treatment (SZCP) were collected in parallel with a control subject (CON) negative for any major lifetime DSM-IVTR diagnosis. Fibroblasts underwent primary culture procedures to generate hiPSCs and were subsequently differentiated into neuron precursor cells (NP…	Language model	Bipolar disorder	2	No	No	No	No	No	No	Yes
GSE47726	Genome-wide transcriptional analysis of synovial tissue gene expression associated with the response to anti-TNF therapy in Rheumatoid Arthritis	Synovial biopsies of Rheumatoid Arthritis patients with active disease were obtained prior to anti-TNF therapy. Clinical response to anti-TNF treatment was measured 20 weeks later using the EULAR response criteria.|Gene expression profiles of patients responding to anti-TNF therapy were compared to non-responders and several genes were found to be differentially expressed between both groups of R…	Synovial samples were obtained by guided arthroscopy using a 2.7 mm arthroscope from 11 Rheumatoid Arthritis patients starting anti-TNF therapy. Samples were immediately preserved in RNALater at -80ÂºC until extraction. After total RNA extraction, gene expression profiles for 21,000 genes were obtained using Illumina Sentrix whole genome Beadchips WG6 version 2.	Language model	Juvenile idiopathic arthritis	2	No	No	No	No	No	No	Yes
GSE33911	Augmented hematopoiesis in induced pluripotent stem cells derived from patients with Down syndrome.	To identify the genes, which led to the augmented hematopoiesis in DS-iPS cells, we performed gene expression profiling of D12-DS-iPS cells (DS-iPS-T32, DS-iPS-T33 and DS-iPS-T31) and control hiPS cells (253G1, 253G4 and A31) generated by 3 factors. In the comparison of gene expression levels in each DS-iPS cell clone with the average of these in control iPS cell clones, 972 genes showed more tha…	Gene expression in blood cells differentiated from human induced pluripotent stem cells derived from patients with Down syndrome and healthy donor was measured in 12 days after induction of differentiation. Eight cell lines were used.	Language model	Down syndrome	2	No	No	Yes	No	No	No	No
GSE89886	Gene expression data from induced Pluripotent Stem cells from Parkinson's Disease patients harbouring amplification of, or mutations in the SNCA gene, and from healthy control donors	We have generated human induced Pluripotent Stem cells (hiPSc) using Sendai virus-mediated delivery of reprogramming factors. hiPSc lines have been screened using SNP array to assess chromosomal stability (alongside the fibroblast lines from which they derived), and validation of the pluripotency of the hiPSc lines is provided by Pluritest assessment of transcriptome datasets, prior to differenti…	human iPSc lines were derived from human dermal fibroblasts from 3 PD patients harbouring SNCA A53T mutations, 1 patient harbouring SNCA triplication, and 5 control donors (newly-derived lines are reported here; for control lines that have been previously described, see GSE53426, GSE64582, GSE77664, and refer to Table S1 of current manuscript). SNP and gene expression datasets were generated from…	Language model	Parkinson's disease	2	No	No	No	No	Yes	No	No
GSE135500	Single cell transcriptome in aneuploidies reveals mechanisms of gene dosage imbalance	Aneuploidy is a major source of gene dosage imbalance due to copy number alterations (CNA) and viable human trisomies are model disorders of altered gene expression. We studied gene and allele specific expression (ASE) of 9668 single-cell fibroblasts from T21 discordant twins and from mosaic T21, T18, T13 and T8. We examined 928 single cells with deep scRNAseq. Expected and observed overexpressio…	Single-cell RNA seq study on 9668 human fibroblasts in different Trisomies, in order to investigate gene dosage imbalance mechanisms.|This study make use of some data already published in GSE123028 (mosT18, mosT8 and most of twins) and newly produced data (mos13, mos21). the processed.data file contains the processing of all trisomies in the context of the new manuscript. See README.txt below.	Language model	Down syndrome	2	No	No	Yes	No	No	No	No
GSE30023	A comparative gene expression profiling of spondyloarthropathy and rheumatoid arthritis using oligonucleotide based microarrays	Comparative gene expression profiling of mononuclear cells from synovial fluid samples of rheumatoid arthritis (RA) and|spondyloarthropathy (SpA) cases was performed. A total of 72 transcripts were found to be differentially expressed in RA compared|to SpA, with p-value threshold of 0.05 and using the Benjamini-Hochberg False Discovery rate multiple comparison corrections.|From the list, 57 trans…	The proposed study carried out mRNA expression profiling of mononuclear cells from synovial fluid samples of seven RA and five SpA cases. We have used 4X44K and 1X44K arrays from Agilent Technologies platform. Based on the RNA integrity, selected molecules were processed further using single-color microarray based gene expression. The raw data files obtained from this study were eventually analyz…	Language model	Juvenile idiopathic arthritis	2	No	No	No	No	No	No	Yes
GSE18349	Expression data from +7 hNPCs and diploid hNPCs	Human Neural progenitor cells have been found to have karyotypic abnormalities. In this study we explored the gene changes between hNPCs that are karyotypically normal and hNPCs with a trisomy of chromosome 7.|We used Affymetrix GeneChips to study gene expression changes between karyotypically normal hNPCs and trisomy 7 hNPCs.	Cells grown in culture for ~20 passages from diploid and + 7 hNPCs were selected for RNA extraction and hybridization on Affymetrix microarrays.	Language model	Down syndrome	2	No	No	No	No	No	No	Yes
GSE144366	Analysis of RNA-seq of human neuroblastomas from mouse-human neural crest chimeric mice model and in other neuroblastoma models	To confirm the neuroblastomas (NB) identity of human neuroblastomas from mouse-human neural crest chimeric mice model (CHNBs) we characterized their gene expression profiles by RNA-Seq (CHNBs MYCN+ALKF1174L; n=8). For a global comparison of gene expression profiles of CHNBs with other NB models, we further collected RNA-seq data from patient derived xenografts of neuroblastoma (PDX NBs ; MYCNamp+…	RNA samples were collectd from 28 biological samples, including: 8 samples for CHNB (4 with technical replicates), 5 samples of PDX NBs (with technical replicates), 3 samples of mouse GEMM NBs (with technical replicates), 2 samples of NB cell lines, 5 samples of hNCCS xenografts (one with biological replicate and 2 with technical replicates) and 4 samples of hNCCs (2 with oncogenes and Dox, and 2…	Language model	Neuroblastoma	2	No	No	No	No	No	Yes	No
GSE102652	Transcription Factor Activating Protein 4 is synthetically lethal and a master regulator of MYCN-amplified neuroblastoma	Despite the identification of MYCN amplification as an adverse prognostic marker in neuroblastoma, MYCN inhibitors have yet to be developed. Here, by integrating evidence from a whole genome shRNA library screen and the computational inference of master regulator proteins, we identify Transcription Factor Activating Protein 4 (TFAP4) as a critical effector of MYCN amplification in neuroblastoma, …	Control and TFAP4 KD RNA-seq in two neuroblastoma cell lines|**Please note that raw data for the following 7 samples have been lost and thus are not included in the current records;|GSM2742417 - SKNDZ Control RNASeq [SD013]|GSM2742419 - SKNDZ TFAP4 KD RNASeq [SD008]|GSM2742420 - SKNDZ TFAP4 KD RNASeq [SD0014]|GSM2742422 - NGP Control RNASeq [SD011]|GSM2742423 - NGP Control RNASeq [SD017]|GSM27424…	Language model	Neuroblastoma	2	No	No	No	No	No	Yes	No
GSE103170	Neutrophils in systemic onset Juvenile Idiopathic Arthritis display sepsis-like features which can be reverted by IL-1 blockade	This study investigated neutrophils in systemic onset Juvenile Idiopathic Arthritis (sJIA), one of the most common multifactorial autoinflammatory diseases, characterized by arthritis and severe systemic inflammatory manifestations like fever, rash, hepatosplenomegaly and serositis. Neutrophil counts were markedly increased at disease onset, correlated to levels of inflammatory mediators and norm…	Transcriptomes from peripheral blood neutrophils of 3 systemic JIA patients and 3 healthy controls	Language model	Juvenile idiopathic arthritis	2	Yes	No	No	No	No	No	No
GSE213153	ERK inhibitor, ulixertinib induces transcriptomic changes in NGP cells	To investigate the effect of ERK inhibitor, ulixertinib, on NB cell proliferation and delineate the mechanisms of ulixertinib-mediated ERK pathway inhibition in NB.|We treated human neuroblastoma cell line, NGP with ulixertinib and performed gene expression profiling analysis using data obtained from RNA-seq.	We compared the transcriptomic change between ulixertinib-treated groups and the control groups. Differential gene expression (DGE) analysis of RNA-Seq was conducted with the R statistical package DESeq2 (v1.28.1).|We performed gene set analysis on DGEs by over-representation test on the ConsensusPathDB web-portal. Genes detected in our experiments are selected on the background list.	Language model	Neuroblastoma	2	No	No	No	No	No	Yes	No
GSE204795	Human midbrain dopaminergic neuronal differentiation markers predict cell therapy outcome in a Parkinson's disease model	Human pluripotent stem cell (hPSC)-based replacement therapy holds great promise in treating Parkinsonâs disease (PD). However, the heterogeneity of hPSC-derived donor cells and the low yield of midbrain dopaminergic (mDA) neurons after transplantation hinder its broad clinical application. Here, we depicted the single-cell molecular landscape during mDA neuron differentiation. We found that th…	Comparative gene expression profiling analysis of RNA-seq data for LMX1A+EN1+ cells and control cells (LMX1A+EN1- ,LMX1A-EN1+ ,LMX1A-EN1-).	Language model	Parkinson's disease	2	No	No	No	No	No	No	Yes
GSE58667	Gene expression in juvenile spondyloarthritis	Association of juvenile spondyloarthritis (jSpA) with the HLA-B27 genotype is well established, but there is little knowledge of other genetic factors with a role in disease development. The aim of the present study was to identify and confirm gene signatures and novel biomarkers in various cohorts of untreated and treated patients diagnosed with jSpA and other forms of juvenile idiopathic arthri…	Total RNA was isolated from whole blood of 45 children with known HLA genotype and diagnosis of jSpA according to ILAR criteria, 11 children with oligo- and polyarticular forms of JIA, as well as 12 age and sex matched control participants without diagnosis of chronic inflammatory disease. Of those 11 patient and 4 controls were utilized in the microarrays experiments, while the rest were used in…	Language model	Juvenile idiopathic arthritis	2	No	No	No	No	No	No	Yes
GSE68689	Gene expression from the whole blood of rheumatoid arthritis patients and normal controls.	21 samples were collected from 15 RA and control patients with matched microarray and RNA-seq data. The data was collected to examine the effects of RNA-seq data normalization, read number, and the use of gene sets with the aim of determining the effect of these factors on correlation to microarrays and predictive performance of multivariate models. DAS28 scores are provided for RA patients.	21 samples were collected from 15 people, 10 rhuetmoid arthritis (RA) patients and 5 normal controls. 6 biological replicates were taken from the RA patients.	Language model	Juvenile idiopathic arthritis	2	No	No	No	No	No	No	Yes
GSE237133	Single cell profile of human iPSC-derived midbrain organoids from healthy individual, Parkinson disease patient harboring a Miro1R272Q mutation and its respective isogenic control	Midbrain organoids are 3D in vitro models, which represent the human midbrain and can be used as Parkinson's disease (PD) models. In the current study, we used single cell RNA sequencing (scRNA-seq) to investigate the effect of a novel mutation in the RhoT1 gene (Miro1 R272Q) in the PD pathology, and how it affect the dopaminergic neuron population present in the model.	iPSC-derived midbrain organoids generated from a PD patient harboring the Miro1 R272Q mutation, its respective isogenic control and from a healthy donor were generated and kept in culture for 30 days. Organoids were then dissociated into single cells and used for scRNA-seq analysis.	Language model	Parkinson's disease	2	No	No	No	No	Yes	No	No
GSE120772	Gene expression patterns of trisomy 12 hPSC lines	Trisomy 12 disrupts the genome-wide expression patterns that are required for proper mesendodermal differentiation.	Gene expression analysis of 2 sublines of trisomy 12 hPSC lines compared with their parental hPSC lines.	Language model	Down syndrome	2	No	No	No	No	No	No	Yes
GSE127994	Genome wide differential gene expression analysis after DDX21 knockdown in MYCN-amplified human neuroblastoma BE(2)-C cells	Genome wide differential gene expression analysis after DDX21 knockdown by treatment with DOX in MYCN-amplified human neuroblastoma BE(2)-C cells stably transfected with DOX-indicible control shRNA, DDX21 shRNA-1 or DDX21 shRNA-2|DDX21 increases neuroblastoma cell proliferation by activating CEP55 gene transcription and increases its expression.|We identified that knocking N-Myc increases DDX21 g…	We performed Affymetrix gene_array in DOX-inducible control, DDX21 shRNA-1 or DDX21 shRNA-2 BE(2)-C cells after treatment with control or DOX for 32 hours.	Language model	Neuroblastoma	2	No	No	No	No	No	Yes	No
GSE41439	Gene expression comparison between human embryonic stem cell lines with a normal karyotype and after acquiring a duplication of 20q11.21	Since the introduction of high-resolution molecular cytogenetic methods for the screening for chromosomal abnormalities in human embryonic stem cells (hESC), numerous laboratories worldwide have reported the gain of 20q11.21 as a recurrent mutation. Recently, in a large joint study, the International Stem Cell Initiative (ISCI) screened 125 hESC lines worldwide and found this aberration in over 2…	Gene expression was compared between four karyotypically normal hESC lines: VUB01, VUB02, VUB03 and VUB07 and their subline containing a duplication of 20q11.21.	Language model	Down syndrome	2	No	No	No	No	No	No	Yes
GSE84389	Network-based, cross-cohort discovery of transcriptional mechanisms presiding over maintenance of high-risk neuroblastoma subtype state	Network-based analysis of neuroblastoma samples from two large cohorts identified master regulator proteins controlling the transcriptional state of three high-risk molecular subtypes. In particular, a TEAD4-MYCN positive feedback loop emerged as the core regulatory motif of a small protein module presiding over implementation and stability of the subtype associated with MYCN amplification. Speci…	Study of the transcriptional control by TEAD4 and MYCN positive feedback loop using RNA-seq profiles of TEAD4, WWTR1 and MYCN shRNA knockdowns in neuroblastoma BE2 cells. ChIP-Seq analysis using TEAD4 antibody in BE2 cells.	Language model	Neuroblastoma	2	No	No	No	No	No	Yes	No
GSE114053	To identify transcripts that are differentially expressed in the MYCN amplified vs MYCN non-amplified cell lines using Next Generation Sequencing	The aims of this study are to compare transcripts that are differentially expressed in the MYCN amplified compare to the MYCN non-amplified neuroblastoma cell lines, in particular, long non-coding RNAs.|Methods: Ribosomal depleted RNAs from six human neuroblastoma cell lines were subjected to deep sequencing, using Illumina Hiseq.|Results: We identified 459 transcripts are differentially expresse…	mRNA profiles from 4 MYCN amplified and two MYCN non-amplified human neuroblastomas cell lines were generated by deep sequencing using Illumina Hiseq.	Language model	Neuroblastoma	2	No	No	No	No	No	Yes	No
GSE92293	RNA-seq in neutrophils from Juvenile Idiopathic Arthritis	In this study, we explored transcriptional complexity in human neutrophils from juvenile idiopathis arthritis and healthy control. We obtained differentially expressed genes among 3 ADU (active disease, untreated), 3 ADT (active disease, treated) and 2 HC (healthy control) samples using Cuffdiff2 software.	3 ADU (active disease, untreated), 3 ADT (active disease, treated) and 2 HC (healthy control) samples were carried out RNA-Seq by next-generation sequencing strategy	Language model	Juvenile idiopathic arthritis	2	Yes	No	No	No	No	No	No
GSE20186	Systematic meta-analysis and replication of genome-wide expression studies of Parkinson's disease	Systematic meta-analysis and replication of genome-wide expression studies identifies molecular pathways of Parkinson’s disease. Snap-frozen human substantia nigras (SNs) of 16 individuals with a clinicopathological diagnosis of incidental Lewy body (ILB) disease with Lewy bodies detected in the brainstem nuclei of locus coeruleus and substantia nigra, but generally not in higher cortical regions…	RNA was isolated and quality-controlled as described by Agilent Bioanalyzer6. Only RNAs with preserved ribosomal peaks on electropherogram were forwarded for analysis, and RINs of cases and controls were matched. 350 ng of total RNA were reverse transcribed from each SN sample and hybridized to Illumina HumanHT-12v3 Expression BeadChips targeting more than 25,000 annotated genes with more than 48…	Language model	Parkinson's disease	2	No	No	No	No	Yes	No	No
GSE53752	Molecular characteristics and metastasis predictor genes of triple-negative breast cancer (II)	This microarray dataset contains 51 triple-negative breast cancers, 25 normal breast tissues, and 106 luminal breast cancers (reanalyzed data from Series GSE24124, GSE9309, and GSE17040).|Keywords: Expression profiling by array	Specimens of breast cancer tissue were collected and snap-frozen from breast cancer patients who had surgery between 1995 and 2008 at National Taiwan University Hospital (NTUH, Taipei, Taiwan). Clinicopathological information was obtained for all breast cancer patients along with informed consent. The AJCC/UICC TNM system was used for breast cancer staging classification.	Language model	Triple negative breast carcinoma	2	No	Yes	No	No	No	No	No
GSE147608	Transcription profiling of monocytes from patients with active and inactive systemic juvenile idiopathic arthritis.	Systemic juvenile idiopathic arthritis (SJIA) confers high risk for macrophage activation syndrome (MAS), a life-threatening episode of hyperinflammation driven by IFN-Î³. Monocytes in SJIA display IFNÎ³-hyperresponsiveness, but the molecular basis of this remains unclear. The objective of this study is to identify circulating monocyte polarization phenotypes including features of interferon resp…	Monocyes from control (n=11), active (n=16), and inactive (n=10) SJIA.	Language model	Juvenile idiopathic arthritis	2	Yes	No	No	No	No	No	No
GSE65459	Knockdown of TSPAN8 gene expression in the SH-SY5Y neuroblastoma cell line	Bipolar disorder (BD) has an estimated heritability of about 80%. Different pathways and candidate genes may contribute to the pathogenesis of BD, but definite mechanisms are yet unresolved. In a previous study, we identified the single nucleotide polymorphism (SNP) rs4500567, located in the upstream region of Tetraspanin 8 (TSPAN8), to be associated with bipolar disorder (BD).|The SNPÂ´s minor a…	To define the global effect of altered TSPAN8 gene expression, we performed a knockdown of TSPAN8 in SH-SY5Y cells followed by microarray analysis.	Language model	Bipolar disorder	2	No	No	No	No	No	Yes	No
GSE249360	Single-cell transcriptomics and in vitro lineage tracing reveals differential susceptibility of human iPSC-derived midbrain dopaminergic neurons in a cellular model of Parkinsonâs disease.	Advances in stem cell technologies open up new avenues for modelling development and diseases. The success of these pursuits however rely on the use of cells most relevant to those targeted by the disease of interest, for example, midbrain dopaminergic neurons for Parkinsonâs disease. In the present study, we report the generation of a human induced pluripotent stem cell (iPSC) line capable of …	single cell RNA sequencing data of of human induced Pluripotent Stem Cells (iPSC) derived into dopaminergic (DA) neurons. iPSC-DA were either challenged with MPP+ and non challenged (basal) for 3 main groups given their sorting status. The dataset consist of a total of 6 samples, three groups of cells according to their sorting status: non sorted (NS), sorted BFP positive (LMX1A+) and sorted BFP …	Language model	Parkinson's disease	2	No	No	No	No	No	No	Yes
GSE207633	Single-cell RNA-Seq resolves phenotypically heterogeneous subtypes in systemic juvenile idiopathic arthritis (SJIA)	Systemic juvenile idiopathic arthritis (SJIA) is a clinically heterogenous systemic inflammatory disorder sometimes complicated by macrophage activation syndrome (MAS) and lung disease (LD), which are thought to be driven by IFN signaling. To identify cellular sources and novel gene programs underlying SJIA pathogenesis, we performed the first in-depth single-cell RNA Sequencing (scRNA-Seq) analy…	Single-cell RNA-Seq of PBMCs of 21 pediatric patients with SJIA from each of 4 clinical sub-types (Inactive SJIA, Active SJIA, SJIA-LD, and SJIA-MAS) and 5 age equivalent controls.|***Raw sequencing data is being submitted to dbGAP***	Language model	Juvenile idiopathic arthritis	2	Yes	No	No	No	No	No	No
GSE148434	Characterization of altered molecular mechanisms in Parkinsonâs disease through cell type-resolved multi-omics analyses	Parkinsonâs disease (PD) is a progressive neurodegenerative disorder. However, cell type-dependent transcriptional regulatory programs responsible for PD pathogenesis remain elusive. Here, we establish transcriptomic and epigenomic landscapes of the substantia nigra (SN) by profiling 113,207 nuclei obtained from healthy controls and PD patients. Our multi-omic data integration provides cell typ…	Transcriptomic profiles of post-mortem brain SN tissues of PD and control donors.|Cis-regulatory Profiles for post-mortem brain SN tissues of PD and control donors based on H3K27ac ChIP-seq|3D chromatin contact profiles of post-mortem brain SN tissues for PD and control donors.|Profiling of single-nucleus transcriptome for post-mortem brain SN tissues of PD and control donors.|Profiling of single…	Language model	Parkinson's disease	2	No	No	No	No	Yes	No	No
GSE132083	A transcriptome dataset revealing the molecular features of breast cancer stem cells	Triple negative breast cancers lack targeted therapies with little side effects and contain higher percentage of cancer stem cells than the other breast cancer subtypes. Genes capturing the features of cancer stem cells of such diseases may serve as potential subtyping marker or therapeutic targets for triple negative breast cancer management. This data descriptor presents a set of transcriptome …	3 cohorts of cancer stem cells as represented as CD44+/CD24-/low and 2 cohorts of non-cancer stem cells isolated from triple negative breast cancer cells, each having 3 replicates are sequenced	Language model	Triple negative breast carcinoma	2	No	Yes	No	No	No	No	No
GSE67596	Common Immunologic Pathways Between Oligoarticular and Polyarticular Juvenile Idiopathic Arthritis	The polyarticular and oligoarticular forms of juvenile idiopathic arthritis are classified as distinct entities. At the same time, many children who present with an oligoarticular phenotype eventually evolve to a polyarticular disease pattern, suggesting that the phenotypes might share with overlapping molecular mechanisms. Using gene expression microarrays, we found that 14 genes in neutrophils …	Total RNA was extracted from isolated PBMC and neutrophils from 14 patients with polyarticular JIA and 8 patients with pauciarticular JIA. Total RNA was extracted from neutrophils from 13 healthy controls and from PBMC from 15 healthy controls. Insufficient RNA for microarrays was obtained from neutrophils from two of the healthy controls.	Language model	Juvenile idiopathic arthritis	2	Yes	No	No	No	No	No	No
GSE13141	Identification of candidate neuroblastoma genes by combining genomic and expression microarrays	Gene expression analysis was performed on 30 Neuroblastomas to identify genes whose transcription is significantly altered by recurrent chromosomal alterations. Genomic copy number losses and gains had been delineated in the tumours using FISH and SNP arrays. We have identified genes significantly altered by 7 recurrent alterations: 1p, 3p, 4p, 10q and 11q loss, 2p and 17q gain, and genes co-ampl…	30 neuroblastomas were obtained from patients of all stages (10 patients - stage 1, 2, 3 or 4s disease, 20 patients - stage 4 disease). RNA samples were extracted and analysed using Affymetrix Human Genome U133 Plus 2.0 Arrays. Patient were treated according to the United Kingdom Children’s Cancer Study Group [UKCCSG], European Neuroblastoma Study Group and Localised Neuroblastoma European Study …	Language model	Neuroblastoma	2	No	No	No	No	No	Yes	No
GSE94426	Gene expression array of neuroblastoma human tumors in NSG upon treatment with CXCR4 inhibitor BL8040	Purpose: CXCR4 plays a role in neuroblastoma development. The goal of this study is to search for pathways controlled by CXCR4 which contribute to neuroblastoma tumor development. Methods: Human SK-N-BE(2) cells were orthotopically injected into the left adrenal gland of 6-8 weeks old mice. During treatment protocol mice were monitored for 21 days. As of day 7, mice were treated with a daily inje…	NSG mice injected with SK-N-BE(2) cells to the adrenal gland. One week following cell injection mice were treated with BL-8040 for 14 consecutive days. Tumors were harvested and RNA purified from 3 control and treated mice were analyzed using the GeneChip Human Gene 1.0 ST Array and scanned with the Affymetrix GeneChip scanner 3000.	Language model	Neuroblastoma	2	No	No	No	No	No	Yes	No
GSE156092	FOXR2 stabilizes MYCN protein and identifies non-MYCN-amplified neuroblastoma patients with unfavorable outcome	The stabilization of MYCN by FOXR2 represents an alternative mechanism to MYCN amplification to increase MYCN protein levels. As such, FOXR2 expression identifies another subset of neuroblastoma patients with unfavorable clinical outcome.|Background: Clinical outcomes of neuroblastoma patients range from spontaneous tumor regression to fatality. Hence, understanding the mechanisms that cause tumo…	Total RNAs isolated from SK-N-AS and SK-N-FI cells transduced with inducible lentiviral constructs expressing either FOXR2 shRNA or scrambled shRNA were analyzed on human Affymetrix 133plus2.0 arrays	Language model	Neuroblastoma	2	No	No	No	No	No	Yes	No
GSE206912	Identification of a minimum number of genes to predict triple negative breast cancer subgroups from gene expression profiles	Background: Triple-negative breast cancer (TNBC) is a very heterogeneous disease. Several gene expression and mutation profiling approaches were used to classify it and all converged to the identification of distinct molecular subtypes, with some overlapping across different approaches. However, a standardised tool to routinely classify TNBC in the clinics and guide personalised treatment is lack…	Prediction of triple negative breast cancer (TNBC) subgroups from gene expression profiles of 72 TNBC samples.	Language model	Triple negative breast carcinoma	2	No	Yes	No	No	No	No	No
GSE223718	RNA Sequencing of two Breast Cancer Cell Lines in Comparison to Healthy Epithelial Breast Cells	We studied genes, that are differentially expressed between malignant and normal breast tissue, to find weak spots for anti-cancer therapy development. RNA sequencing of three cell lines was performed: MCF-7 (epithelial breast cancer cell line), BCC (primary breast tumour cell line) and MCF-10A (epithelial breast cell line).	Three biological replicates were analyzed for each of 3 studied cell lines	Language model	Triple negative breast carcinoma	2	No	No	No	No	No	No	Yes
GSE208625	Burlk and single cell RNA sequencing of neural stem cells derived from human trisomic iPSCs	Down syndrome (DS) is the most common genetic condition that causes intellectual disability in humans. The molecular mechanisms behind the DS phenotype remain unclear. Therefore, in the present study, induced pluripotent stem cells (iPSCs) from a patient with DS and a normal control (NC) patient were differentiated into iPSCsâderived neural stem cells (NSCs). Single-cell RNA sequencing was perf…	Burlk and single cell RNA sequencing of neural stem cells derived from human trisomic iPSCs|This submission contains scRNA-Seq data.	Language model	Down syndrome	2	No	No	Yes	No	No	No	No
GSE183248	Single-cell transcriptomics of human iPSC differentiation dynamics reveal a core molecular network of Parkinsonâs disease	Gabriela Novak et al. utilize scRNA-seq to investigate expression profiles in iPSC-derived midbrain dopaminergic neurons from Parkinson's disease patients or healthy controls. Their results suggest a core molecular network associated with Parkinson's disease pathology, and provide a future resource for investigation of this critical disorder.	Single-cell RNA-Sequencing experiments were performed on a total of 12 samples.	Language model	Parkinson's disease	2	No	No	No	No	Yes	No	No
GSE151282	Transcriptome analysis by RNA sequencing of human trisomy 21 and normal control blood cells	The aim of this study is to analyse trisomy 21 (T21) transcriptome. We generated RNA sequencing (RNA-Seq) paired-end data from ribosomal RNA-depleted total RNA isolated from blood cell samples of four T21 and four normal control individuals.	4 individuals with T21 and 4 normal control individuals.	Language model	Down syndrome	2	No	No	Yes	No	No	No	No
GSE3960	Classification of neuroblastoma by integrating gene expression pattern with regional alterations in DNA copy number	The specific genes that influence neuroblastoma biology and are targeted by genomic alterations remain largely unknown. We quantified mRNA expression in a highly annotated series of 101 prospectively collected diagnostic neuroblastoma primary tumors and the expression profiles were determined using Affymetrix U95Av2 arrays. Comparisons between the sample groups allow the identification of genes w…	A highly annotated series of 101 prospectively collected diagnostic neuroblastoma primary tumors were selected to quantify mRNA expression using an oligonucleotide based microarray. Genomic copy number status at the prognostically relevant loci 1p36,2p24(MYCN), 11q23 and 17q23 was determined by PCR and was aberrant in 26, 20, 40 and 38 cases, respectively. Fetal brain RNA was used as a control sa…	Language model	Neuroblastoma	2	No	No	No	No	No	Yes	No
GSE69210	Modular Transcriptional Repertoire and microRNA-target Analyses in Thymic Tissue of Down Syndrome Infants	Trisomy 21- driven transcriptional alterations in human thymus were characterized through gene coexpression network (GCN) and microRNA-target analyses. We used whole thymic tissue (corticomedullar sections) - obtained at heart surgery from Down syndrome (DS) and karyotipically normal individuals (CT) - and a network-based approach for GCN analysis that allows the identification of modular transcr…	Thymus transcriptomic profiles of patients with and without Down Syndrome were compared in order to identify differentially expressed transcripts.	Language model	Down syndrome	2	No	No	Yes	No	No	No	No
GSE93114	Gene and MicroRNA expression data from lymphoblastoid cell lines from patients with bipolar disorder	Bipolar disorder (BD) (1% of the general population) is a major affective disorder characterized by recurrent manic and depressive episodes and associated with considerable burden and costs. Lithium (Li) is the first line treatment for relapse prevention in bipolar disorders with many patients who remain asymptomatic for several years (even decades). In addition, it is the only psychoactive drug …	The study was performed in lymphoblastoid cell-lines (LCL) form BD patients recruited among French Centre Expert Bipolaire Network. LCLs from ER (n=4) and NR (n=4) were incubated for 4 days with or without LiCl (1mM) and mRNA profiling using Affymetrix™ microarrays was performed.	Language model	Bipolar disorder	2	No	No	No	Yes	No	No	No
GSE17459	Down's syndrome with acute lymphoblastic pediatric leukemia (DS-ALL)	DS-ALL is a highly heterogeneous disease with predominance of an aberrant exp. of CRLF2 cooperating with mutated JAK2|Acute lymphoblastic pediatric leukemia specimens of Down's syndrome are examined for gene expression profiles and specific genetic aberrations. Gene expression profiling and specific genetic variation analysis identify novel pathways involved in DS-ALL pathogenesis.	Gene expression profile analysis and specific genetic data are integrated to find characteristics of DS-ALL's	Language model	Down syndrome	2	No	No	Maybe	No	No	No	No	Unsure if samples are patient-derived. The use of "specimens" might imply they are, though.
GSE20307	Biological Similarities Exist between Oligoarticular and Polyarticular Subtypes of JIA Based on Age at Onset	Objective. To identify gene expression differences in peripheral blood from patients with early and late onset juvenile idiopathic arthritis (JIA).|Methods. Peripheral blood mononuclear cells (PBMC) were isolated from 56 healthy controls and 104 patients with recent onset JIA (39 persistent oligoarticular, 45 RF-polyarticular, and 20 systemic). Poly(A) RNA was amplified and labeled using NuGEN Ov…	Methods. Peripheral blood mononuclear cells (PBMC) were isolated from 56 healthy controls and 104 patients with recent onset JIA (39 persistent oligoarticular, 45 RF-polyarticular, and 20 systemic). Poly(A) RNA was amplified and labeled using NuGEN Ovation, and gene expression assessed with Affymetrix HG-U133 Plus 2.0 GeneChipsÂ®.	Language model	Juvenile idiopathic arthritis	2	Yes	No	No	No	No	No	No
GSE184950	Single-Cell Transcriptomics of Human Substantia Nigra in Parkinson's Disease	Parkinsonâs disease (PD) is the most common neurodegenerative movement disorder with unknown etiology. Loss of neuromelanin-containing dopaminergic (DA) neurons in the substanstia nigra (SN) is the hallmark of PD neuropathology. Here we performed single-nucleus RNA sequencing (snRNA-seq) of nuclei from the postmortem SN of control and idiopathic PD patients across various disease stages. The re…	The SN from postmortem brains were requested from NIH Neurobiobank (www.neurobiobank.nih.gov) and fulfilled by Brain Endowment Bank at Miller School of Medicine, University of Miami. Specifically, frozen punches of substantia nigra were obtained and then pulverized in a liquid-nitrogen-chilled mortar and aliquoted. Approximately 50mg tissues were used for snRNA-seq. Single nucleus gene expression…	Language model	Parkinson's disease	2	No	No	No	No	Yes	No	No
GSE110153	Transcriptomic profiling of triple-negative breast cancer (TNBC) patient-derived xenografts (PDX) sensitive and resistant to docetaxel.	SurePrint G3 Human Gene Expression Microarray v2 was used to obtain gene expression profiles of two different TNBC PDX models sensitive to docetaxel and in the docetaxel resistant TNBC PDX models derived from both initially sensitive.	RNA was isolated from frozen tumors of two different TNBC PDXs models sensitive to docetaxel and from the docetaxel resistant-derived TNBC PDX models. DNAse treated RNA from each sample (n=22) was hybridized to the SurePrint G3 Human Gene Expression Microarray v2 (ID 039494). The Two-Color Microarray-Based Gene Expression Analysis v. 6.5 (Agilent) was used for the labeling.	Language model	Triple negative breast carcinoma	2	No	Yes	No	No	No	No	No
GSE159487	Deficient LEF1 expression is associated with lithium resistance and hyperexcitability in neurons derived from bipolar disorder patients	Bipolar disorder (BD) is a psychiatric condition characterized by depressive and manic episodes that affect 2% of the world population. The first-line long-term treatment for mood stabilization is lithium (Li). Induced pluripotent stem cell modeling of BD using hippocampal dentate gyrus-like neurons derived from Li responsive (LR) and Li non-responsive (NR) patients previously showed neuronal hyp…	Comparison of neurons by RNA-Seq across differentiation time and with treatment.	Language model	Bipolar disorder	2	No	No	No	Yes	No	No	No
GSE182021	Identification of EMT and EMT/Cilium-dependent gene expression signatures + Identification of breast tumors of the claudin-low molecular subtype among triple-negative breast cancers II	The goal of the second gene expression analysis (samples 17-83) was to determine the molecular subtypes of human breast cancers of a triple-negative breast cancer (TNBC) biobank.	Triple-negative breast tumors (17-78) and control luminal breast tumors (79-83) were analyzed	Language model	Triple negative breast carcinoma	2	No	Yes	No	No	No	No	No
GSE141529	Peripheral Blood Gene Expression Signatures in Patients with Rheumatoid Arthritis	Observational study in cohort of patients with Rheumatoid Arthritis.	Comparisons were made between active/inactive patients and those with and without current methotrexate treatment.	Language model	Juvenile idiopathic arthritis	2	No	No	No	No	No	No	Yes
GSE105016	Transcriptomic analysis of neuroblastoma cells in response to stable over-expression of FOXD3 antisense RNA 1 (FOXD3-AS1)	Neuroblastoma (NB), a malignant embryonic tumor arising from primitive neural crest cells, accounts for more than 7% of malignancies and around 15% of cancer-related mortality in childhood. Better elucidating the mechanisms of tumorigenesis and aggressiveness is important for improving the therapeutic efficiencies of NB. Through mining of publically available microarray datasets, we discovered a …	Total RNA of cells stably transfected with empty vector or FOXD3-AS1 was extracted using the TRIzolÂ® reagent according to the manufacturer's instructions.RNA concentration was measured using a QubitÂ® RNA Assay Kit with a QubitÂ® 2.0 Fluorometer (Life Technologies, Inc.), and integrity was assessed using the RNA Nano 6000 Assay Kit with a Bioanalyzer 2100 system (Agilent Technologies, CA). Libra…	Language model	Neuroblastoma	2	No	No	No	No	No	Yes	No
GSE58795	Whole blood gene expression profiling of rheumatoid arthritis patients	Approximately 30% of rheumatoid arthritis patients achieve inadequate response to anti-TNF biologics. In this study, we sought to identify a blood gene expression biomarker correlating with 12-week response to infliximab in patients with moderate to severe disease. Response was assessed using dynamic contrast-enhanced MRI imaging of the wrist.	Baseline whole blood samples from 59 patients were collected as part of a placebo-controlled clinical study of infliximab in rheumatoid arthritis. Samples were profiled by Affymetrix microarray and correlation between gene expression and 12-week response was assessed.|DAS28 (Disease Activity Score including a 28-joint count)	Language model	Juvenile idiopathic arthritis	2	No	No	No	No	No	No	Yes
GSE54629	Whole-blood transcriptomic profiling highlights rituximab response in rheumatoid arthritis	Objective: We performed whole-blood transcriptomic profiling for patients with rheumatoid arthritis (RA) who received rituximab (RTX). We aimed to identify a molecular signature that could predict the clinical response to RTX and transcriptomic changes after RTX therapy.	Methods: We performed a microarray assay of the whole human genome with RNA from a peripheral blood sample taken before the first RTX cycle from 68 patients included in the SMART study (24 EULAR non-responders and 44 responders at week 24). The transcriptomic profile was also assessed 24 weeks after the first RTX administration	Language model	Juvenile idiopathic arthritis	2	No	No	No	No	No	No	Yes
GSE176128	Long non-coding RNA landscape of patients biopsies from advanced Triple Negative Breast Cancer	The response to specific treatments relies on precise biomarkers, thereby avoiding undesirable toxicities and diminishing the cost. Due to the lack of treatment options in triple-negative breast cancer, it is crucial to search biomarkers with reasonable specificity and sensibility to recognize clusters of patients who could benefit from the cutting-edge oncologist treatments available nowadays.|M…	FFPE samples were selected from advanced TNBC patients according to clinical criteria for RNA extraction and hybridization on Affymetrix microarrays. We sought to obtain a homogeneous population of patients at stages III and IV to increase the temporal resolution of expression profiles. To that end, we selected patients according to the clinical criteria attended in the National Cancer Institute …	Language model	Triple negative breast carcinoma	2	No	Yes	No	No	No	No	No
GSE45898	Gene Expression analysis of therapeutical response in Triple Negative Breast tumors.	10 biopsies before treatment from triple negative patients with complete response were collected. Total RNA was extracted from tumor specimens and the whole transcriptome was quantified with Affymetrix HuGene1.1ST. The biopsies were classified into Good (major or complete) or Poor (absent or minor) therapeutic response subgroup.	Whole genome expression of triple negative breast cancer tissues were measured before neoadjuvant chemotherapy	Language model	Triple negative breast carcinoma	2	No	Yes	No	No	No	No	No
GSE77664	Gene expression and SNP genotype data from induced Pluripotent Stem cells from Parkinson's Disease patients harbouring G2019S mutations in the LRRK2 gene	We have generated human induced Pluripotent Stem cells (hiPSc) using Retroviral virus-mediated delivery of reprogramming factors. hiPSc lines have been screened using SNP array to assess chromosomal stability (alongside the fibroblast lines from which they derived), and validation of the pluripotency of the hiPSc lines is provided by Pluritest assessment of transcriptome datasets, prior to differ…	human iPSc lines were derived from human dermal fibroblasts from 3 PD LRRK2 G2019S patients and 3 control donors. SNP and gene expression datasets were generated from patient and control lines. Note that iPS OX1-19 and iPS-NHDF-1, also used in the current study, have been published previously so datasets are not given here [GSE45472 PMID:23951090 ; GSE43904 PMID:24586273]	Language model	Parkinson's disease	2	No	No	No	No	Yes	No	No
GSE248260	Brain and Blood Transcriptome Profiles Delineate Common Genetic Pathways across Suicidal Ideation and Suicide II	Human genetic studies indicate that suicidal ideation and behavior are both heritable. Most studies have examined associations between aberrant gene expression and suicide behavior, but behavior risk is linked to severity of suicidal ideation. Through a gene network approach, this study investigates how gene co-expression patterns are associated with suicidal ideation and severity using RNA-seq d…	Prefrontal cortical regions, specifically the ventral white matter (BA 47), from frozen brain sections were used for RNA-seq assays. The cohort consisted of 15 suicide decedents, and 9 non-psychiatric non-suicide controls who died of accidental causes and were all free of gross neuropathology.	Language model	Bipolar disorder	2	No	No	No	No	No	No	Yes
GSE129752	Blood transcriptome indicates different disease etiology in pediatric ANCA-associated vasculitis subtypes.	Purpose: The goal of this study was to compare gene expression profiles from whole blood RNA-Seq data from pediatric ANCA-associated vasculitis patients to identify mechanistic endotypes.|Methods: Whole blood mRNA profiles were generated from pediatric and adult vasculitis patients using Illumina GAIIx or Hi Seq 2500 RNA-Seq. Fastq files were alinged to human genome version GRC38.91 using STAR v2…	Whole blood mRNA expression profiles generated from pediatric vasculitis patients using RNA-Seq.	Language model	Juvenile idiopathic arthritis	2	No	No	No	No	No	No	Yes
GSE206242	RNA-sequencing for the characterization of the transcriptome of SUM 159 parental and Paclitaxel (PTX) resistant breast cancer cells.	RNA-sequencing was performed in SUM 159 parental and PTX resistant breast cancer cells in an effort to identify novel regulators of chemoresistance that could potentially be targeted in Triple Negative Breast Cancer (TNBC). The bioinformatic analysis identified numerous differentially expressed genes including several known chemoresistance markers, as well as novel genes that may play an importan…	Examination of the transcriptome of SUM 159 parental and PTX resistant breast cancer cells and comparison of their gene expression profiles. The experiment was performed in biological duplicates.	Language model	Triple negative breast carcinoma	2	No	Yes	No	No	No	No	No
GSE152908	Transcriptomic profiling of 62 breast cancer cell lines and PDX models	62 breast cell lines composed of 27 Triple negative breast cancers (TNBC), 5 Non malignant (NM) lines, 14 Hormone receptor positive (HR+) and 16 Her2 amplified lines (Her2amp) were profiled	mRNA levels of 62 breast cancer cell lines were profiled at baseline i.e in the absence of perturbation. 6 cell lines were profiled in biological duplicate and 2 cell lines were profiled in triplicate for a total of 72 samples	Language model	Triple negative breast carcinoma	2	No	Yes	No	No	No	No	No
GSE190845	Triple-negative breast cancer cell lines treated with mebedazole (an FDA-approved anti-parasitic).	The main purpose of this project is to identify gene expression changes between treated triple negative breast cancer cells (w/ MBZ) vs. non-treated cells (w/o MBZ). We have submitted two different cell ilnes, and those overlapping pathways will be important to elucidate the mechansim of MBZ. Cell Lines	In order to determine the overall effect of MBZ treatment in triple-negative breast cancer (TNBC), TNBC cell lines (MDA-MB-231 and SUM159) were treated either with 1 uM MBZ or DMSO vehicle control for 72 hours and RNA was extracted.	Language model	Triple negative breast carcinoma	2	No	Yes	No	No	No	No	No
GSE35561	Expression data from trisomy 21 and euploid induced pluripotent stem cell hematopoietic progenitors	We modeled human Trisomy 21 primitive hematopoiesis using induced pluripotent stem cells (iPSCs). Primitive multipotent progenitor populations generated from Trisomy 21 iPSCs showed normal proliferative capacity and megakaryocyte production, enhanced erythropoiesis and reduced myeloid development compared to euploid iPSCs.	CD41+/235+ iPSC-derived progenitor cells were flow cytometrically sorted for RNA extraction and hybridization onto Affymetrix microarrays.	Language model	Down syndrome	2	No	No	Maybe	No	No	No	No	Unsure if samples are patient-derived.
GSE68215	Gene expression profiling in Abatacept treated Rheumatoid Arthritis patients according to response	The objective of this study was to identify specific gene expression profiles able to predict the response of rheumatoid arthritis patients treated with methotrexate /abatacept (Aba). Thirty six RA patients were received Abatacept. The drug efficacy was evaluated with the DAS28 score after 6 months of treatment according to the EULAR response criteria. Among 36 Aba RA patients, 17 were responders…	Two color experiments : patient(Cy5)/Control pool (Cy3).	Language model	Juvenile idiopathic arthritis	2	No	No	No	No	No	No	Yes
GSE53239	RNA-sequencing of the brain transcriptome implicates dysregulation of neuroplasticity, circadian rhythms, and GTPase binding in bipolar disorder	See "Akula et al., Molecular Psychiatry in Press". RNA-sequencing (RNA-seq) is a powerful technique to investigate the complexity of gene expression in the human brain. We used RNA-seq to survey the brain transcriptome in high-quality post-mortem dorsolateral prefrontal cortex from 11 individuals diagnosed with bipolar disorder (BD) and from 11 age- and gender-matched controls. Deep sequencing wa…	Brain transcriptome in bipolar disorder	Language model	Bipolar disorder	2	No	No	No	Yes	No	No	No
GSE148700	Clinically Relevant Biomarker Discovery in High-Risk Recurrent Neuroblastoma	Neuroblastoma is a pediatric cancer of the developing sympathetic nervous system. High-risk neuroblastoma patients typically undergo an initial remission in response to treatment, followed by recurrence of aggressive tumors that have become refractory to further treatment. The need for biomarkers that can select patients not responding well to therapy in an early phase is therefore needed. In thi…	Comparison of cell lines isolated from neuroblastoma patients before and after high-dose chemotherapy	Language model	Neuroblastoma	2	No	No	No	No	No	Yes	No
GSE183369	PRC2 molecule EED is a target of epigenetic therapy of neuroblastoma	Epigenetic modification by polycomb repressive complex (PRC) molecules appears to have a role in tumorigenesis and aggressiveness of neuroblastoma (NB). Embryonic Ectoderm Development (EED) is a member of PRC2 complex and binds the H3K27me3 mark deposited by EZH2, via propagation on adjacent nucleosomes. Here we studied the molecular roles of EED in MYCN-amplified neuroblastoma cells by using EED…	RNA was extracted at 10 days after shEED-expressing lentiviral infection, and a microarray analysis was performed using the Agilent platform of 8x60 K design ID G4851B (Agilent Single Color. 39494, Agilent Technologies). Two hundred nanograms of total RNA was labeled with Cyanine3 using a Low Input Quick-Amp Labeling Kit (one color, Agilent Technologies) according to the manufacturerâs instruct…	Language model	Neuroblastoma	2	No	No	No	No	No	Yes	No
GSE184720	Pubching spatial transcriptomics of MDA-MB-231 xenografts	Gene expressional analysis with single cell scale by next generation sequencer revealed clonal dissemination in cancer metastasis. To reveal expressional heterogeneity and cell-cell interaction in the primary tumor and the metastasis, we performed transcriptome analysis of micro-tissues dissected from triple negative breast cancer (TNBC) cell line MDA-MB-231 xenograft model by our automated tissu…	To reveal expressional heterogeneity and cell-cell interaction in the primary tumor and the metastasis, we performed transcriptome analysis of micro-tissues dissected from triple negative breast cancer (TNBC) cell line MDA-MB-231 xenograft model by our automated tissue micro-dissection punching technology.	Language model	Triple negative breast carcinoma	2	No	Yes	No	No	No	No	No
GSE20295	Transcriptional analysis of multiple brain regions in Parkinson's disease	Transcriptional analysis of multiple brain regions in Parkinson's disease supports the involvement of specific protein processing, energy metabolism, and signaling pathways, and suggests novel disease mechanisms.|This SuperSeries is composed of the SubSeries listed below.	Published work contains more information on Parkinson and Control groups	Language model	Parkinson's disease	2	No	No	No	No	Yes	No	No
GSE103668	Pre-treatment expression data from neoadjuvant platinum & bevacizumab treated triple negative breast cancer patients	Gene expression data from 21 triple negative breast cancer samples treated with cisplatin & bevacizumab in the neoadjuvant setting as part of a clinical trial.|Gene expression data RMA normalized was used to find predictors of platinum sensitivity	Patients were treated in the neoadjuvant setting, RNA was purified from core biopsy pre-treatment and pre-surgery, profiled for RNA expression on Affymetrix U133 Plus 2.0 gene expression array following manufacturers protocol.	Language model	Triple negative breast carcinoma	2	No	Yes	No	No	No	No	No
GSE229224	scRNAseq in a panel of neuroblasoma cell lines	The similarity of preclinical models to human neuroblastoma tumors was evaluated with scRNAseq. The 13 NB cell lines represent a cross section of disease risk, clinical subtypes, genomic alterations, and disease phenotypes.	Neuroblastoma cell lines were grown under standard culture conditions and were collected for scRNAseq with 10X Genomics platform.	Language model	Neuroblastoma	2	No	No	No	No	No	Yes	No
GSE191302	Transcriptome and proteome analysis in LUHMES cells overexpressing alpha-synuclein	Differential transcriptome analysis in LUHMES cells overexpressing human wild-type alpha-synuclein or GFP	Total RNA was obtained from LUHMES cells that were transduced with adenoviral vectors to overexpress human wild-type alpha-synuclein or GFP under a CMV promoter four days after transduction	Language model	Parkinson's disease	2	No	No	No	No	No	No	Yes
GSE43368	Phenotypic characterization of retinoic acid differentiated SH-SY5Y cells by transcriptional profiling	Multiple genetic and environmental factors play a role in the development and progression of Parkinsonâs disease (PD). The main neuropathological hallmark of PD is the degeneration of dopaminergic (DAergic) neurons in the substantia nigra pars compacta (SN). To study genetic and molecular contributors to the disease process, there is a great need for readily accessible cells with prominent DAer…	SH-SY5Y cell differentiation process was assessed by comparing RA differentiated and noRA differentiated cells in 8 days of culture. Cells were compared at 6 different time points.	Language model	Parkinson's disease	2	No	No	No	No	No	No	Yes
GSE260713	Analysis of human neuronal cells carrying ASTN2 deletion: A cross-disorder risk variant of psychiatric disorders	Recent genetic studies have found common genomic risk variants among psychiatric disorders, strongly suggesting the overlaps in their molecular and cellular mechanism. Our research group identified the variant in ASTN2 as one of the candidate risk factors across these psychiatric disorders by whole-genome copy number variation analysis. However, the alterations in the human neuronal cells resulti…	A total of 6 iPS cell lines, including healthy control (N=3) and homozygous ASTN2 deletion (N=3), were induced to neurosphere, respectively. Each of the healthy control and homozygous ASTN2 deletion iPS cell lines is the same clone and has a different number of passages.	Language model	Bipolar disorder	2	No	No	No	No	No	No	Yes
GSE165626	Expression data from Fibroblast-like Synoviocytes (FLS) isolated from patients with Juvenile Idiopathic Arthritis (JIA) - compares untreated FLS to FLS exposed to conditioned media from Chondrocytes (Ch)	This dataset was used to determine the influence of conditioned media from Ch and how that influence affects genome-wide gene transcription in fibroblast-like synoviocytes|In this dataset, we include data from untreated fibroblast-like synoviocytes and FLS cultured in chondrocyte-conditioned media, both normal FLS (C ) and JIA FLS (J).	36 samples were analyzed in this study. 3 normal FLS (C ), 3 normal FLS with Ch-conditioned media (CCh), 3 JIA FLS (J), and 3 JIA FLS with Ch-conditioned media (JCh). All normal FLS came from donors. All JIA FLS were obtained from our IRB-approved repository.	Language model	Juvenile idiopathic arthritis	2	Yes	No	No	No	No	No	No
GSE196723	Gene expression profiles from female BasL breast cancer patients	Diagnostic samples from routine analysis of female BasL breast cancer patients	Tumor specimens from female breast cancer patients were collected as part of routine diagnostics and gene expression patterns were analyzed using the Affymetrix HG-U133 Plus 2.0 platform. CITBCMST molecular subtyping was applied and BasL patients were selected.	Language model	Triple negative breast carcinoma	2	No	No	No	No	No	No	Yes
GSE161759	Differentiation of IMR32 neuroblastoma is accompanied by a global change in the transcriptome	The aim of this study is to compare human transcriptomes based on NGS (RNA-seq). The transcriptome of neuroblastoma IMR32 was compared with the transcriptome of neuroblastoma IMR32, which was differentiated for 16 days in the presence of 2.5 mkM BrdU. Methods. Human mRNA profiles of 16-day differentiation of IMR32 neuroblastoma and non-differentiated IMR32 neuroblastoma were obtained by deep thre…	Human neuroblastoma mRNA profiles of 16-days differentiating neuroblastoma IMR32 and untreated neuroblastoma IMR32. Differentiation in MEM, 10% FCS, 2.5 mkM BrdU.	Language model	Neuroblastoma	2	No	No	No	No	No	Yes	No
GSE120569	Microarray analysis of an synthetic a-synuclein induced cellular model	To uncover new disease-associated genes and their relevant mechanisms, we carried out a gene microarray analysis based on a Parkinsonâs disease (PD) in vitro model induced by a-synuclein oligomers. The result do help to reveal the mRNA and lncRNA profile in a-syn induced cells and rotenone-stimulated cells.	This cellular model of SY-SH5Y cells induced by 25 mmol/L a-synuclein oligomers or 10mmol/L rotenone has been confirmed to show the stable, transmissible neurotoxicity of a-synuclein, a typical PD pathological marker. And the microarray analysis was performed upon two distinct PD cellular model and normal contrl cell.	Language model	Parkinson's disease	2	No	No	No	No	No	No	Yes
GSE188568	Modeling Down syndrome AML by introducing disese-specific mutations in iPSCs	Down syndrome AML is characterized by the presence of the pathgnonomic mutation in GATA1, which cooperates with other somatic mutations. In this study, we utilzed iPSCs derived from Down syndrome individuals bearing trisomy 21 and introduced disease-specific mutations using CRISPR-Cas9. Hematopoeitic stem and progenitor cells (HSPCs) obtained by hematopoeitic differentiation of these iPSCs, and m…	Transcriptome profiles in HSPCs and megakaryocytes from trisomic iPSCs with or without disease-specific mutations.	Language model	Down syndrome	2	No	No	Yes	No	No	No	No
GSE1824	Neuroblastoma cell lines	Gene expression analysis of cell lines initially established as neuroblastoma cell lines. Cells were harvested and processed for DNA-microarray analysis using Affymetrix HG-U133A microarrays. Primary image analysis was performed using MAS 5.0 and data were scaled to an target intesity of 500.|Keywords: other	RNA was extracted from established cell lines and subjected to microarray analysis	Language model	Neuroblastoma	2	No	No	No	No	No	Yes	No
GSE241876	Distinct Transcriptional Landscapes Identified by Radiographic Response in Metastatic Triple-Negative Breast Cancer Treated with Carboplatin, Nab-Paclitaxel, and Pembrolizumab in a Single-Arm Phase II Trial	A single arm, Phase II trial of carboplatin, nab-paclitaxel, and pembrolizumab (CNP) in metastatic triple negative breast cancer (mTNBC) was designed to evaluate overall response rate (ORR), progression-free survival (PFS), duration of response (DOR), safety/tolerability, and identify pathologic and transcriptomic correlates of response to therapy.	Single arm phase II clinical trial involving treatment of mTNBC patients with carboplatin, nab-paclitaxel, and pembrolizumab (CNP) to assess the overall response rate (ORR), overall and progression-free survival (OS, PFS), and toxicity profile associated with this particular combination of chemo-immunotherapeutic agents.	Language model	Triple negative breast carcinoma	2	No	Yes	No	No	No	No	No
GSE90683	Heterogeneity of neuroblastoma cell identity revealed by transcriptional circuitries	Neuroblastoma is a tumor of the peripheral sympathetic nervous system, derived from multipotent neural crest cells (NCCs). To define Core Regulatory Circuitries (CRCs) controlling the gene expression program of neuroblastoma, we established and analyzed the neuroblastoma super-enhancer landscape. We discovered three types of identity in neuroblastoma cell lines: a sympathetic noradrenergic identi…	ChIP-seq data for neuroblastoma cell lines (H3K27ac, GATA3, HAND2, PHOX2B) and hNCC cell lines (H3K27ac); RNA-seq for neuroblastoma cell lines and hNCC cell lines.|Raw sequence data for the PDX Samples have been deposited at the EBI's European Genome-phenome Archive (EGA).	Language model	Neuroblastoma	2	No	No	No	No	No	Yes	No
GSE241743	The single cell transcriptomic profiling in iPSC derived Midbrain Organoid of POLG Disease	To investigate the transcriptomic profile and molecular mechanisms using single cell RNA sequecning (scRNA-seq) analysis for the iPSC derived midbrain organoids from the patient of POLG Disease	Examination of single cell transcriptomic profile in iPSC-derived midbrain organoids from: Control samples, Patient sample, Patient sample treated with nicotinamide riboside (NR) at a concentration of 1mM and the midbrain organoids were exposed to NR over 2 months.|*** Submitter declares that raw data cannot be deposited due to the sensitive nature of the data. ***	Language model	Parkinson's disease	2	No	No	No	No	No	No	Yes
GSE9762	Trisomy 21 fibroblasts (pevsn-affy-human-512801)	Down syndrome (DS) is caused by an extra copy of chromosome 21. We are characterizing protein changes in human skin fibroblasts. We propose to study corresponding changes at the DNA level (by SNP analysis) and the RNA level (using Affymetrix chips). These studies will detail transcriptional and translational regulation in trisomy.|The Specific Aim is to obtain data on RNA transcript levels using …		Language model	Down syndrome	2	No	No	Maybe	No	No	No	No	Unsure if samples are patient-derived.
GSE165750	Adrenergic and mesenchymal neuoblastoma cells ChIP-Seq and RNA-Seq	RNA-sequencing was performed on the following human neuroblastoma cell lines: Kelly, NBL-S, CHP-212, SH-SY5Y, SH-SY5Y LDK-resistant and SH-EP.	Gene expression profiles of 6 neuroblastoma cell lines were determined using RNA-sequencing	Language model	Neuroblastoma	2	No	No	No	No	No	Yes	No
GSE84701	Extraneous Genes of Mentally Retarded Subject in Terms of Microarray a gene expression profiling technology	Searching for new genes involved in Mental Retardation. This research has also leaded to the identification of set of extraeneous up and down regulated genes of mentally retarded male and female subjects by comparing with normal reference.	Total RNA was extracted using NucleoSpinÂ® RNA Blood Midi kit, Total RNA was amplified and purified using the Ambion Illumina RNA amplification kit, 750 ng of labeled cRNA samples were hybridized to each Human HT12 expression v.4 bead array for 16-18 h at 58Â°C, Arrays were scanned with an Illumina bead array Reader confocal scanner, All data analysis and visualization of differentially expressed…	Language model	Down syndrome	2	No	No	No	No	No	No	Yes
GSE43358	Transfer of clinically relevant gene expression signatures in breast cancer: from Affymetrix microarray to Illumina RNA-Sequencing technology	Microarrays have revolutionized breast cancer (BC) research by enabling studies of gene expression on a transcriptome-wide scale. Recently, RNA-Sequencing (RNA-Seq) has emerged as an alternative for precise readouts of the transcriptome. To date, no study has compared the ability of the two technologies to quantify clinically relevant individual genes and microarray-derived gene expression signat…	58 tumors representing the different molecular subtypes [triple negative (ER-/PgR-/HER2-); HER2 positive (HER2+); luminal A (ER+/HER2-/histological grade 1), luminal B (ER+/HER2-/histological grade 3)] were obtained from patients recruited between 2007 and 2011 at the Institut Jules Bordet. RNA was profiled using the Affymetrix HG-U133 Plus 2.0 chips and sequenced on the Illumina platform, produc…	Language model	Triple negative breast carcinoma	2	No	Yes	No	No	No	No	No
GSE180601	Expression data from neuroblastoma cells treated with GSK-J4 or KTP-330	Neuroblastoma (NB) is a common pediatric malignancy tumor with poor outcome. Recent studies show that GSK-J4, an inhibitor of lysine 27 of histone 3 (H3K27) demethylases, and KTP-330, a clinically available inhibitor of XPO1 protein, are promising anti-cancer agents. However, their molecular mechanisms in neuroblastoma are still unclear. In this study, we used microarrays to analyze the global ch…	We treated SH-SY5Y cells with the GSK-J4 (0.5 uM) or KTP-330 (0.5 uM) for 24 h and then extracted the global RNA. We subjected the RNA to Arraystar Human LncRNA microarray V4.	Language model	Neuroblastoma	2	No	No	No	No	No	Yes	No
GSE188562	Super-enhancer-associated TTC8 promotes neuroblastoma progression	We report a previously unrecognized role of super-enhancer-associated TTC8 in neuroblastoma. To explore TTC8-dependent gene regulation, RNA-seq analysis was conducted and the differently expressed genes were revealed in the TTC8-knockdown SK-N-BE(2) cells in comparison to control group. We find that TTC8 activate the MAPK signaling pathway to promote the occurrence and development of neuroblastom…	mRNA profiles of SK-N-BE(2) cells transfected with scramble shRNA (sh-Scb) or sh-TTC8 were generated by RNA sequencing, in double, using Illumina NovaSeq6000.	Language model	Neuroblastoma	2	No	No	No	No	No	Yes	No
GSE190684	Multi-modal single-cell sequencing identifies cellular immunophenotypes associated with juvenile dermatomyositis disease activity	Juvenile dermatomyositis (JDM) is a rare autoimmune condition with insufficient biomarkers and treatments, in part, due to incomplete knowledge of the cell types mediating disease. We investigated immunophenotypes and cell-specific genes associated with disease activity using multiplexed RNA and protein single-cell sequencing applied to PBMCs from 4 treatment-naÃ¯ve JDM (TN-JDM) subjects at basel…	This study includes single-cell RNA and ADT (protein) measurements of PBMCs from 4 treatment-naÃ¯ve JDM (TN-JDM) subjects at baseline, 2, 4, and 6 months and 4 subjects with inactive disease. Samples were multiplexed across four 10X reactions. Provided in GEO are the filtered RNA and ADT matrices we used for clustering and differential gene expression analysis. We have also included a metadata fi…	Language model	Juvenile idiopathic arthritis	2	No	No	No	No	No	No	Yes
GSE201332	Peripheral whole blood: Healthy control and Major depression disorder patients	Transcriptional profiling in the whole blood samples of healthy controls and major depression disorder (MDD) patients who have never been treated with depression medication. Samples included 20 healthy controls and 20 MDD patients who have never been treated with depression medication. Goal was to discover the differentially expressed genes.	20 Healthy controls vs. 20 major depression disorder (MDD) patients	Language model	Bipolar disorder	2	No	No	No	No	No	No	Yes
GSE71597	Epigenetic profiling and RNA-sequencing of Juvenile Idiopathic Arthritits (JIA) patients	Through RNA sequencing of CD4+ Tmemory/effector cells derived from the synovium of JIA patients and healthy controls, we analyzed the JIA gene expression signature. Treatment of autoinflammatory site-derived patient T cells with the BET-inhibitor JQ1 inhibited immune-related super-enhancers and preferentially reduced disease-associated gene expression, including cytokine-related processes.	RNA-sequencing of CD4+ memory/effector T cells derived from Healthy Controls (HC) and JIA patients upon JQ1 treatment.	Language model	Juvenile idiopathic arthritis	2	Yes	No	No	No	No	No	No
GSE192341	RNAseq gene expression profiles of 87 pre-treatment biopsies of breast cancer patients to study neoadjuvant treatment response	When locally advanced breast cancer is treated with neoadjuvant chemotherapy, the recurrence risk is significantly higher if no complete pathologic response is achieved. Identification of the underlying resistance mechanisms is essential to select treatments with maximal efficacy and minimal toxicity. Here we employed gene expression profiles derived from 317 HER2-negative treatment-naÃ¯ve breast…	Triple negative and luminal type breast cancer patients scheduled to receive neoadjuvant chemotherapy were included in this study. RNA was isolated from fresh-frozen biopsies. Illumina sequencing libraries were made and sequencing was performed on Illumina HiSeq 2000. Data was analyzed together with GSE34138, resulting in a larger dataset of n=317 neoadjuvant gene expression profiles.|**RAW data …	Language model	Triple negative breast carcinoma	2	No	Yes	No	No	No	No	No
GSE82042	Characterization of expression quantitative trait loci in extensively phenotyped pedigrees from Colombia and Costa Rica	The observation that variants regulating gene expression (expression quantitative trait loci, eQTL) are at a high frequency among SNPs associated with complex traits has made the genome-wide characterization of gene expression an important tool in genetic mapping studies of such traits. As part of a study to identify genetic loci contributing to bipolar disorder and a wide range of BP-related qua…	Lymphoblastoid cell lines (LCLs) were established by in vitro infection of peripheral blood mononuclear cells with Epstein Barr virus, and RNA was extracted from these cell lines and its expression quantified using Illumina Human HT-12 v4.0 Expression BeadChips. Expression values were background corrected, quantile normalized, log2 transformed, and corrected for major known batch effects. The out…	Language model	Bipolar disorder	2	No	No	No	No	No	No	Yes
GSE106977	Triple negative breast cancer subtypes and pathologic complete response rate to neoadjuvant chemotherapy	Triple negative breast cancer is a heterogeneous disease with distinct molecular subtypes that differentially respond to chemotherapy and targeted agents. The purpose of this study was to explore the clinical relevance of Lehmann triple negative breast cancer subtypes by identifying any differences in response to neoadjuvant chemotherapy among them.	We performed a retrospective analysis in paraffined pre-treatment tumor biopsies from 119 triple negative breast cancer patients (88 patients treated with neoadjuvant anthracyclines and/or taxanes and 31 with anthracyclines and/or taxanes plus carboplatin). We determined Lehmann subtypes by gene-expression profiling with the GeneChipÂ® Human Transcriptome Array 2.0. (Affymetrix). Data were normal…	Language model	Triple negative breast carcinoma	2	No	Yes	No	No	No	No	No
GSE178265	A molecular census of midbrain dopaminergic neurons in Parkinsons disease	Midbrain dopamine (DA) neurons in the substantia nigra pars compacta (SNpc) project widely throughout the central nervous system, playing critical roles in voluntary movements, reward processing, and working memory. Many of these neurons are highly sensitive to neurodegeneration in Parkinsonâs Disease (PD), and their loss correlates strongly with the pathognomonic symptoms. To characterize thes…	Characterization and annotation of single nuclei transcriptomes from postmortem human, rat, macaque, and tree shrew substantia nigra and human caudate nucleus.|>>>Submitter states that raw data for human samples will be submitted to dbGaP due to patient privacy concerns<<<	Language model	Parkinson's disease	2	No	No	No	No	Yes	No	No
GSE156144	LncRNA expression profile in triple negative breast cancer (TNBC)	To identify novel TNBC-relevant lncRNAs, we performed lncRNA microarray analysis using 5 TNBC tissues and their matched adjacent non-cancerous tissues by Arraystar Human LncRNA Microarray V3.0.	LncRNA expression profiling analysis of 10 samples including 5 TNBC tissues and their matched adjacent normal breast tissues by Arraystar Human LncRNA Microarray V3.0.	Language model	Triple negative breast carcinoma	2	No	Yes	No	No	No	No	No
GSE203257	Induced-pluripotent stem-derived vascular endothelial cells in Down syndrome	To investigate the physiological characteristics of endothelial cells (EC) harboring trisomy 21 (T21), we establised isogenic pairs of T21-iPSCs and corrected disomy 21 (cDi21)-iPSCs|We then performed gene expression profiling analysis using data obtained from RNA-seq of 5 different iPSC-derived ECs.	Comparative gene expression profiling analysis of RNA-seq data for two independent iPSC-derived EC lines of patients with DS (T21 and T21â), two independent iPSC-derived EC lines of HC_1 and HC_2, and an isogenic iPSC-derived EC line of cDi21.	Language model	Down syndrome	2	No	No	Yes	No	No	No	No
GSE56649	Expression data from active rheumatoid arthritis patients and healthy control.	Rheumatoid arthritis (RA) is a systemic autoimmune disease and its underlying molecular mechanisms are still poorly understood. Previously a CD4 T-cell microarray study has only focused arthritis patients. We aimed to compare the molecular profiles of active RA versus healthy control in CD4 T cells.|We used microarrays to detail the global programme of gene expression in active RA and healthy con…	The highly purified peripheral blood CD4 T cells were isolated from 13 RA patients with active disease and from 9 healthy individuals for RNA extraction and hybridization on Affymetrix microarrays.	Language model	Juvenile idiopathic arthritis	2	No	No	No	No	No	No	Yes
GSE52251	Modelling and rescuing neurodevelopmental defect of Down syndrome using induced pluripotent stem cells from monozygotic twins discordant for trisomy 21	Down syndrome (trisomy 21) is the most common viable chromosomal disorder with intellectual impairment and several other developmental abnormalities. Here, we report the generation and characterization of induced pluripotent stem cells (iPSCs) derived from monozygotic twins discordant for trisomy 21 in order to eliminate the effects of the variability of genomic background. The alterations observ…	mRNA-seq profiling of iPS cells (4 euploid and 3 trisomy 21) derived from fibroblasts of monozygotic twins discordant for trisomy 21	Language model	Down syndrome	2	No	No	Yes	No	No	No	No
GSE16254	Integrated bioinformatic and wet-lab approach to identify potential oncogenic networks in neuroblastoma and other tumors	mRNA profiles of thousands of human tumors are available, but methods to deduce oncogenic signaling networks from these data lag behind. It is especially challenging to identify main-regulatory routes, and to generalize conclusions obtained from experimental models. We designed the bioinformatic platform R2 in parallel with a wet-lab approach of neuroblastoma. Here we demonstrate how R2 facilitat…	88 human Neuroblastoma samples were analyzed.	Language model	Neuroblastoma	2	No	No	No	No	No	Yes	No
GSE217557	Chemical inhibition of immune signaling rescues defects during heart development in Down syndrome via regulating canonical Wnt pathway	Congenital heart defects (CHDs) are very frequent in children with Down syndrome (DS), the genetic condition caused by trisomy of chromosome 21 (T21). However, the mechanisms by which T21 causes susceptibility to CHDs are poorly understood. Here, using a combination of human induced pluripotent stem cell (iPSC)-based model and Dp(16)1Yey/+ (Dp16) a mouse model of DS, we identified downregulation …	Comparative gene expression profiling analysis of RNA-seq data for: 1) human cells derived from healty controls, patients with Down syndrome as well as congenital heart defects, with or without Wnt signaling activator (CHIR99021) and/or JAK inhibitor (JAKi, Tofacitinib) treatments by using the indicated dosage, harvested at different day points during cardiac differentiation as indicated; 2) E15.…	Language model	Down syndrome	2	No	No	Yes	No	No	No	No
GSE50959	Differential gene expression in neuroblastoma cells after transfection with control siRNA, N-Myc siRNA-1, N-Myc siRNA-2, lncMycN siRNA-1 or lncMycN siRNA-2	N-Myc oncoprotein induces neuroblastoma by modulating gene transcription, and long noncoding RNAs exert biological effects by regulating gene expression.|We analysed whether N-Myc and the long noncoding RNA lncMycN mediate the expression of common subsets of genes.	Neuroblastoma Kelly cells were transfected with control siRNA, N-Myc siRNA-1, N-Myc siRNA-2, lncMycN siRNA-1 or lncMycN siRNA-2. RNA was extracted from the cells 48 hours after siRNA transfections, and subjected to differential gene expression studies with Affymetrix microarrays.	Language model	Neuroblastoma	2	No	No	No	No	No	Yes	No
GSE251967	Crnic Institute Human Trisome Project - JAK inhibition in Down syndrome: PolyA RNAseq from whole blood	Analysis of steady-state mRNA levels in whole blood of subjects with Down syndrome (trisomy 21) and qualifying moderate-to-severe immune skin conditions. This dataset is part of the Human Trisome Project run by the Linda Crnic Institute for Down Syndrome at the University of Colorado Anschutz Medical Campus. http://www.trisome.org/	Comparison across 10 subjects with Down syndrome at baseline and after treament with the JAK inhibitor tofacitinib for 2, 8, and 16 weeks.	Language model	Down syndrome	2	No	No	Yes	No	No	No	No
GSE230999	Transcription dosage compensation does not occur in Down syndrome	RNA-seq of lymphoblastoid cells from a family of individuals (one of which has Trisomy 21) was used to determine the molecular origin of dosage compensation in Trisomy 21.	lymphoblastoid cells from a family of individuals were used for RNA-seq	Language model	Down syndrome	2	No	No	Yes	No	No	No	No
GSE128500	Gene expression analysis of previously treated hormone receptor-positive metastatic breast cancer	A large-panel gene expression analysis was conducted to identify biomarkers associated with the effectiveness of adding palbociclib to fulvestrant	Baseline tumor tissue from PALOMA-3 trial were profiled using EdgeSeq Oncology BM Panel, with 302 tumor samples evaluable for analysis.|Targeted RNA-Seq.	Language model	Triple negative breast carcinoma	2	No	No	No	No	No	No	Yes
GSE174473	Transcriptional analysis of peripheral memory T cells reveals Parkinsonâs disease-specific gene signatures	Parkinsonâs disease (PD) is a multi-stage neurodegenerative disorder with largely unknown etiology. To further characterize the role of T cells in PD associated autoimmunity, we performed RNA sequencing on PBMC and peripheral CD4 and CD8 memory T cell subsets derived from PD patients and age-matched healthy controls. Considering T cell reactivity to ï¡-syn, the study revealed a broad different…	PBMCs (PD n=32; HC= n=14), CD4 memory (PD n=34; HC= n=19) and CD8 memory (PD n=36; HC n=20) T cells from PD and HC subjects were sorted and RNA was extracted.|>>>Submitter states that raw data are not available due to patient privacy concerns<<<	Language model	Parkinson's disease	2	No	No	No	No	Yes	No	No
GSE147795	Monocyte and Macrophage Transcriptional Phenotypes in Systemic Juvenile Idiopathic Arthritis Reveal TRIM8 as a Mediator of IFN-Î³ Hyper-responsiveness and Risk for Macrophage Activation Syndrome	Systemic juvenile idiopathic arthritis (SJIA) confers high risk for macrophage activation syndrome (MAS), a life-threatening episode of hyperinflammation driven by IFN-Î³. Monocytes in SJIA display IFN-Î³ï hyperresponsiveness, but the molecular basis of this remains unclear. The objective of this study is to identify monocyte and macrophage polarization phenotypes including features of interfero…	Leftover BM aspirates were obtained from patients where no hematologic or oncologic abnormalities were found (control BM) or from patient with suspected SJIA. After red cell lysis, BM cells were stored at -80C in freezing media until sequencing. After thawing, macrophage single cell suspensions were obtained using cell sorting for live (7AAD-) populations expressing the monocyte and macrophage su…	Language model	Juvenile idiopathic arthritis	2	Maybe	No	No	No	No	No	No	The word "suspected" would mean that these samples might not have SJIA.
GSE224842	Gene expression profiles of peripheral blood mononuclear cells before abatacept treatment in rheumatoid arthritis patients.	To explore markers which predict the efficacy of abatacept in rheumatoid arthritis, peripheral blood mononuclear cells were obtained before abatacept treatment.	30 rheumatoid arthritis patients receiving abatacept were participated in the study. Blood samples were obtained before the initiation of abatacept treatment. Density-gradient separeted peripheral blood mononuclear cells were subjected the DNA microarray analyses.	Language model	Juvenile idiopathic arthritis	2	No	No	No	No	No	No	Yes
GSE121963	Transciptome changes in relation to manic episode	The present study focused on manic episode in bipolar disorder (BD) patients, and to investigate state-specific transcriptome alterations between acute episode and remission, including mRNAs, long non-coding RNAs (lncRNAs), and miRNAs using Affymetrix Human Transcriptome Array 2.0.	Six BD patients were enrolled with clinical and biological samples collected at both acute and remission status following-up for at least two-months. We extracted RNA from two time points and used Affymetrix Human Transcriptome 2.0 array to capture transcriptome data underwent intra-individual comparison.	Language model	Bipolar disorder	2	No	No	No	Yes	No	No	No
GSE225081	Transcriptional profiling of human prefrontal cortex using single cell/nuclei and bulk RNAseq	This study aims to profile transposable element expression in human adult cortex	We performed 10x single cell/nuclei RNAseq of human cortex to characterize transcriptional changes of gene and transposable elements in different cell types of the adult human prefrontal cortex. We complimented our analysis using bulk RNAseq using short and long read sequencing technologies	Language model	Bipolar disorder	2	No	No	No	No	No	No	Yes
GSE193688	Single-nuclei paired multiomic analysis of young, aged, and Parkinsonâs disease human midbrain reveals age-associated glial changes and their contribution to Parkinsonâs disease	Age is the primary risk factor for Parkinsonâs disease (PD), but how aging changes the expression and regulatory landscape of the brain remains unclear. Here, we present a single-nuclei multiomic study profiling shared gene expression and chromatin accessibility of young, aged and PD post-mortem midbrain samples. Combined multiomic analysis of midbrain nuclei along a pseudopathogenesis trajecto…	Single-nuclei Multiome sequencing data were generated by deep sequencing|*** Raw data for these human patients will be submitted for controlled access ***	Language model	Parkinson's disease	2	No	No	No	No	Yes	No	No
GSE142258	Transcriptome profiling of tumors from Kenyan triple negative breast cancer (TNBC) patients.	Triple negative breast cancer is an aggressive phenotypic breast cancer characterized by ER negative, PR negative and Her2 negative immunohistochemistry status. We embarked on a study to explore the transcriptome of Kenyan TNBC patients and identify potential biomarkers specific to Kenyan population. The transcriptome sequencing of tumors from Kenyan TNBC patients and comparisons with African Ame…	Total RNA was extracted from FFPE (Formalin-Fixed Paraffin-Embedded) sections from each of 15 Kenyan TNBC patients. RNA-seq experiment was performed to study RNA level expression profiles of protein-coding and non-coding genes. The transcriptome sequencing profile of Kenyan TNBC patients is compared with that of African American and Caucasian TNBC patients (obtained from University of Alabama at …	Language model	Triple negative breast carcinoma	2	No	Yes	No	No	No	No	No
GSE78347	single cell RNA-seq from bipolar spindle neuron (ENCSR225BBK)	Total RNA-seq on PGP human bipolar spindle neurons (13pgs)|For data usage terms and conditions, please refer to http://www.genome.gov/27528022 and http://www.genome.gov/Pages/Research/ENCODE/ENCODE_Data_Use_Policy_for_External_Users_03-07-14.pdf	https://www.encodeproject.org/ENCSR225BBK/	Language model	Bipolar disorder	2	No	No	No	No	No	No	Yes
GSE136010	Epigenomic analysis of Parkinson's disease neurons identifies TET2 loss as neuroprotective	Epigenetic control of enhancers is centrally involved in modifying neuronal functions and may contribute to Parkinson's disease (PD) pathogenesis. Here, we comprehensively profile DNA methylation at enhancers genome-wide in neurons of 57 PD patients and 48 healthy individuals. There is a widespread increase in cytosine modifications at enhancers in PD neurons, which is partly due to elevated hydr…	To determine effects of inflammation on the the brain of mice with Tet2 inactivation, we performed RNA-sequencing of midbrain tissue of Tet2 knock-out and wild-type mice treated with lipopolysaccharide (LPS) or saline. LPS or saline was administered to mice 2 months of age and midbrain tissue was harvested 24 h later (n=14 mice: 3 Tet2 knock-out LPS, 4 Tet2 wild-type LPS, 3 Tet2 knock-out saline,…	Language model	Parkinson's disease	2	No	No	No	No	No	No	Yes	They are inducing a PD model in the mice, but it might not produce the disease.
GSE178470	Investigation of therapeutic response markers for acupuncture in Parkinson's disease: An exploratory pilot study	Introduction: In our previous study, we demonstrated that acupuncture improved gait disturbances, such as hypometric gait, in patients with Parkinsonâs disease (PD). To investigate specific genes that indicate a therapeutic response to acupuncture, we analyzed transcriptome alterations following acupuncture using blood samples collected in our previous clinical trial.|Methods: We reanalyzed the…	We performed RNA sequencing analysis of the representative patient with PD of the greatest therapeutic effect on gait after acupuncture (5 and 8 sessions).	GEO Advanced Search Builder	Parkinson's disease	1	No	No	No	No	YES	No	No
GSE176160	Primary cilia and SHH signaling impairments in human and mouse models of Parkinsonâs disease	Parkinsonâs disease (PD) as a progressive neurodegenerative disorder arises from multiple genetic and environmental factors. However, underlying pathological mechanisms remain poorly understood. Using multiplexed single-cell transcriptomics, we analyze human neural precursor cells (hNPCs) from sporadic PD (sPD) patients. Alterations in gene expression appear in pathways related to primary cilia…	Single-cell transcriptome analysis of human neural precursor cells derived from 6 healthy individuals, 7 late-onset sporadic PD patients and 1 cell line with a familial PD mutation.	GEO Advanced Search Builder	Parkinson's disease	1	No	No	No	No	YES	No	No
GSE250566	Identifying super-enhancer-derivedÂ signatures with prognostic value through selective inhibitors (Microarray gene expression data)	CDK12 and CDK13 promote transcription elongation within the gene body and regulate the processivity of RNAPII. THZ531 inhibits the enzymatic activity of CDK12 and 13 through covalent binding.|Gene expression profiling was performed to investigate the THZ531-induced transcription effect, and search the subset of sensitive genes in osteosarcoma cell lines, U2-OS and SJSA-1.	Total RNA was extracted from U2-OS or SJSA-1 cells treated with DMSO (control), 50, 200, and 800 nM THZ531 for 6 hours, respectively, using TRIzol reagent.An Affymetrix GeneChipÂ® PrimeViewâ¢ Human Gene Expression Array was used for the microarray analysis. The hybridization data were analyzed using Affymetrix GeneChip Command Console Software.	GEO Advanced Search Builder	Juvenile idiopathic arthritis	1	No	No	No	No	No	No	yes
GSE242514	Inhibitory effect of VNLG-152R on breast cancer cells MDA-MB-231	In previous studies, our research demonstrated that VNLG-152R exhibits inhibitory effects on Triple Negative Breast Cancer (TNBC) cells both in vitro and in vivo. The TNBC cell line MDA-MB-231 cells were treated with VNLG-152R. A total of 337 genes were differentially expressed when MDA-MB-231 cells were treated with 10 Î¼M VNLG-152R for 24h; 259 genes were upregulated and 78 downregulated. Throu…	Vehicle Control-DMSO in trplicates and VNLG-152R 10 ÂµM, in triplicates; treatment duration-24 hours.	GEO Advanced Search Builder	Triple negative breast carcinoma	1	No	yes	No	No	No	No	No
GSE244657	Knockdown of METTL14 inhibits the development of neuroblastoma	We investigated the mechanism by which the m6A methyltransferase METTL14 functions in neuroblastoma. To explore the downstream target genes of METTL14, we performed RNA-seq analysis and found that the expression profile of the gene was significantly altered in METTL14 knockdown SK-N-BE(2) cells. We found that overexpression of METTL14 in neuroblastoma patients was a detrimental factor.	mRNA profiles of SK-N-BE(2) cells transfected with scramble shRNA (sh-NC) or sh-METTL14 were generated by RNA sequencing, in duplicate, using Novaseq 6000.	GEO Advanced Search Builder	Neuroblastoma	1	No	No	No	No	No	yes	No
GSE228312	Ethyl Acetate Extract of Antenoron Filiforme Inhibits the Proliferation of Triple Negative Breast Cancer Cell via Suppressing SKP2/P21 Signaling Axis	Purpose: Antenoron Filiforme is a traditionally used herb medicine in China. Our findings indicate that the ethyl acetate extract of Antenoron Filiforme (AF-EAE) has the ability to inhibit the proliferation of triple negative breast cancer cells (TNBC). However, little is known about the underlying mechanism of AF-EAE's action on TNBC.|Methods: Here, we performed RNA sequencing on MDA-MB-231 trea…	mRNA profiles of AF-EAE-treated MDA-MB-231 cell line with 2 different concentrations, in duplicate, using Illumina NovaSeq 6000.	GEO Advanced Search Builder	Triple negative breast carcinoma	1	No	yes	No	No	No	No	No
GSE247600	Single-cell transcriptomics and in vitro lineage tracing reveals differential susceptibility of human iPSC-derived midbrain dopaminergic neurons in a cellular model of Parkinsonâs disease	Advances in stem cell technologies open up new avenues for modelling development and diseases. The success of these pursuits however rely on the use of cells most relevant to those targeted by the disease of interest, for example, midbrain dopaminergic neurons for Parkinsonâs disease. In the present study, we report the generation of a human induced pluripotent stem cell (iPSC) line capable of …	single cell RNA sequencing data of a time course differentiation of human induced Pluripotent Stem Cells (iPSC) into dopaminergic (DA) neurons (LMX1A Cre AAVS1 BFP line). The dataset consists of 8 samples, including 4 differentiation days (D21, D30, D45 and D65). For D21, D30 and D65, two different clones were sequenced (HET1/L25, HET2/L35). For D45, both samples are from the same clone (HET1/L25…	GEO Advanced Search Builder	Parkinson's disease	1	No	No	No	No	maybe	No	No	simulating the disease?
GSE247052	Effects of a humanized CD47 antibody and SIRPÎ± on triple negative breast carcinoma stem cells	Signal regulatory protein alpha (SIRPÎ±, designated CD172a), also called SHPS-1 (SHP substrate 1) binds to CD47, a receptor for Thromobospondin-1 (TSP1). To block CD47-SIRP interaction, several CD47 blocking agents are in clinical trials. The purpose of this project is to explore the effects of SIRPFc signaling on bCSCs (breast cancer stem cells) derived from MDA-MB- 231 cells, when bCSCs were tr…	MDA-MB-231 were cultured routinely as described earlier(PMID: 26840086). MDA-MB-231 cells were cultured 72h using Aggrewell media from stem cell technologies according to manufacture instructions. The cells were treated with SIRPÎ±-Fc or CD47 blocking antibody CC90002 (Celgene Corporation) for 72hrs. The Total RNA was extracted using ISOLATE II RNA Mini Kit from BIOLINE and RNA integrity and quan…	GEO Advanced Search Builder	Triple negative breast carcinoma	1	No	yes	No	No	No	No	No
GSE210939	Single cell RNA sequencing of SCLE reveals cell heterogeneiy in skin lesions	SCLE is a clinical subtype of cutaneous lupus erythematosus with psoriatic-like or annular papules with scaly erythematosus, the pathological mechanism of SCLE has been poorly understood. To investigate the immune pathogenesis of SCLE, we performed single-cell RNA sequencing of SCLE skin lesions and integrated with single cell RNA sequencing data of healthy skin. Our results firstly demonstrated …	3 skin lesions of SCLE patients were performed single cell RNA sequencing|>>>Submitter states: Raw data not included due to patient privacy concerns. If needed, those who are interest in our data can connect to our manager whose email address is zhaoming307@csu.edu.cn for his permission to our raw data. <<<	GEO Advanced Search Builder	Juvenile idiopathic arthritis	1	No	No	No	No	No	No	yes
GSE189202	Mutant glucocerebrosidase impairs alpha-synuclein degradation by blockade of chaperone-mediated autophagy	The most common genetic risk factors for Parkinsonâs disease (PD) are a set of heterozygous mutant (MT) alleles of the GBA1 gene that encodes Beta-glucocerebrosidase (GCase), an enzyme normally trafficked through the ER/ Golgi apparatus to the lysosomal lumen. We found that half of the GCase in lysosomes from post-mortem human GBA-PD brains was present on the lysosomal surface, and that this mi…	Droplet-based single nuclear RNA sequencing of Cyngulate Gyrus tissues from one non-pathological control, one Idiopatic and two Familiar PD patients.	GEO Advanced Search Builder	Parkinson's disease	1	No	No	No	No	yes	No	No
GSE196447	Down Syndrome	We performed bulk RNAseq on whole hearts from foetuses with Down syndrome and age-matched, sex-matched euploid controls. Analysis showed the expected increased expression of the genes on Hsa21 that are present in 3 copies. Gene set enrichment analysis identified pathways that are altered in DS hearts.	RNAseq on 5 human embryonic hearts with Down syndrome and on 5 euploid age- and sex-matched control hearts.	GEO Advanced Search Builder	Down syndrome	1	No	No	yes	No	No	No	No
GSE166790	PRKN mutations disrupt mitochondrial biogenesis pathways in patient-derived neurons	Mutations in the E3 ubiquitin ligase Parkin cause autosomal recessive Parkinsonâs disease. In concert with PINK1, Parkin regulates the clearance of dysfunctional mitochondria via lysosomes. In response, new mitochondria are generated through an interplay of nuclear- and mitochondrial-encoded proteins. Mouse and overexpression models suggests that Parkin also influences these processes, both in …	Single-cell transcriptome of postmortem midbrain of one Parkin mutation carrier and two control individuals (GSM4774937 and GSM4774938)	GEO Advanced Search Builder	Parkinson's disease	1	No	No	No	No	yes	No	No
GSE142463	LOXL2-mediated chromatin compaction is required to maintain the oncogenic properties of triple-negative breast cancer cells	Oxidation of histone H3 at lysine 4 (H3K4ox) is catalyzed by lysyl oxidaseâlike 2 (LOXL2). This histone modification is enriched in heterochromatin in triple-negative breast cancer (TNBC) cells and has been linked to the maintenance of compacted chromatin. However, the molecular mechanism underlying this maintenance is still unknown. Here we show that LOXL2 interacts with RUVBL1, RUVBL2, BAF53,…	ChIP-seq (5 samples), RNA-seq (8 samples) and ATAC-seq (2 samples) of MDA-MB-231 cells. shControl means shRNA Control, shLOXL2 means knock-down of LOXL2 and shRUVBL2 means know knock-down of RUVBL2.	GEO Advanced Search Builder	Triple negative breast carcinoma	1	No	yes	No	No	No	No	No
GSE174473	Transcriptional analysis of peripheral memory T cells reveals Parkinsonâs disease-specific gene signatures	Parkinsonâs disease (PD) is a multi-stage neurodegenerative disorder with largely unknown etiology. To further characterize the role of T cells in PD associated autoimmunity, we performed RNA sequencing on PBMC and peripheral CD4 and CD8 memory T cell subsets derived from PD patients and age-matched healthy controls. Considering T cell reactivity to ï¡-syn, the study revealed a broad different…	PBMCs (PD n=32; HC= n=14), CD4 memory (PD n=34; HC= n=19) and CD8 memory (PD n=36; HC n=20) T cells from PD and HC subjects were sorted and RNA was extracted.|>>>Submitter states that raw data are not available due to patient privacy concerns<<<	GEO Advanced Search Builder	Parkinson's disease	1	No	No	No	No	yes	No	No
GSE189227	Type I Interferon Signaling Mediates Microglial Dysfunction and Senescence in Human-Mouse Chimeric Brain Models of Down Syndrome and Alzheimerâs Disease	Microglia are critical for brain development and play a central role in Alzheimer’s disease (AD) etiology. Down syndrome (DS), also known as trisomy 21, is the most common genetic origin of intellectual disability and the most common risk factor for AD. Surprisingly, little information is available on the impact of trisomy of human chromosome 21 (Hsa21) on microglia in DS brain development and AD…	RNA-seq of 6 primitive macrophage progenitor (PMP) cell lines	GEO Advanced Search Builder	Down syndrome	1	No	No	maybe	No	No	No	No	human-mouse brain models; we wouldn't consider this correct? Would need to investigate more into the methods to get a clearer idea
GSE173537	Blood cells with trisomy 21 overreact to heat shock stress [PRO-seq]	Lymphoblastoid cells trisomic for chromosome 21 activate the heat shock response more robustly than disomic cells.	D21 and T21 lymphoblastoid cells derived from EBV infection of B cells from two brothers were assayed before and after heat shock using ATAC-seq, PRO-seq and scRNA-seq. Heat shock was 42C for 1 hour. This dataset includes the PRO-seq data.	GEO Advanced Search Builder	Down syndrome	1	No	No	yes	No	No	No	No
GSE250158	An inflamed tumor cell subpopulation promotes chemotherapy resistance in triple negative breast cancer	Individual cancers are composed of heterogeneous tumor cells with distinct phenotypes and genotypes, with triple negative breast cancers (TNBC) demonstrating the most heterogeneity among breast cancer types. Variability in transcriptional phenotypes could meaningfully limit the efficacy of monotherapies and fuel drug resistance, although to an unknown extent. To determine if transcriptional diffe…	For bulk RNA seq total RNA was isolated from FACS sorted cells using the RNAeasy Mini kit (Qiagen). RNA was quantified using a Qubit RNA BR (Broad-Range) Assay kit while RNA integrity was determined by the Agilent 2100 Bioanalyzer system. A complementary DNA library was prepared and Illumina RNAseq performed by Novogene (https://www.novogene.com/us-en/).	GEO Advanced Search Builder	Triple negative breast carcinoma	1	No	maybe	No	No	No	No	No	not sure if cells are patient-derived
GSE213483	m6A methyltransferase METTL3 programs CD4+ T cell activation and regulatory T cell differentiation in SLE	To investigate the function of METTL3 in the regulation of Treg cell differentiation, we treated inducd Tregs with STM2457 in which the catalytic activity of METTL3 has been phrmacologically inhibited. We then performed gene expression profiling analysis using data obtained from RNA-seq of 8 different cells at one time point.	Comparative gene expression profiling analysis of RNA-seq data for induced Treg cells and its METTL3-inhibitory derivatives.	GEO Advanced Search Builder	Juvenile idiopathic arthritis	1	No	No	No	No	No	No	yes
GSE127711	Blood Biomarkers for Memory: Towards Early Detection of Risk for Alzheimer Disease, Pharmacogenomics, and Repurposed Drugs	Short-memory dysfunction is a key early feature of Alzheimer Disease. Psychiatric patients may be at higher risk for memory dysfunction and subsequent Alzheimer due to the negative effects of stress and depression on the brain. We carried out longitudinal within-subject studies in male and female psychiatric patients to identify blood gene expression biomarkers that track short term memory as mea…	Alzheimer disease (AD) is a clear and present danger to older adults, and has a profound socio-economic impact (refs). Existing therapies are limited in efficacy (refs). Early identification of individuals at risk may open the door to preventive approaches. Short-term memory dysfunction is a key early feature of AD. We proposed to identify blood biomarkers that track a relevant related quantitati…	GEO Advanced Search Builder	Bipolar disorder	1	No	No	No	maybe	No	No		studies 'psychiatric patients' but primarily looks at AD. would this be classified as studying BD since they have BD patient samples?
GSE189743	Polyclonal lymphoid expansion drives paraneoplastic autoimmunity in neuroblastoma	Two percent of children with Neuroblastoma, a pediatric solid tumor of the peripheral nerve ganglia, develop Opsoclonus Myoclonus Ataxia Syndrome (OMAS), a paraneoplastic disease characterized by devastating cerebellar and brainstem-directed autoimmunity, but typically with outstanding cancer-related outcomes. Here, we compared tumor transcriptomes and tumor infiltrating T- and B-cell repertoires…	Here, we compared tumor transcriptomes and tumor infiltrating T- and B-cell repertoires from a cohort of OMAS subjects with neuroblastoma to a set of controls from 13 low- and 13 high-risk non-OMAS associated neuroblastoma tumors.	GEO Advanced Search Builder	Neuroblastoma	1	No	No	No	No	No	yes	No
GSE244283	Identification of a Therapeutically Targetable JAK-STAT Enriched Androgen Receptor (AR) and AR Splice Variant Positive Triple Negative Breast Cancer Subtype	Triple-negative breast cancer (TNBC) is an aggressive breast cancer subtype with no targeted therapeutics. The luminal androgen receptor (LAR), one of the six TNBC subtypes, constitutes 15% of TNBC and is enriched for AR and AR-target genes. Here, we show that a cohort of TNBC not only expresses full-length AR (AR-FL) at a much higher rate (~80%) than previously reported, but also expresses AR sp…	To investigate the transcriptome of patient specimens that express androgen receptor (AR), AR splice variants, and specimens that do not express either AR or AR splice variants, RNA was extracted from prospectively collected patient specimens and sequenced.	GEO Advanced Search Builder	Triple negative breast carcinoma	1	No	yes	No	No	No	No	No
GSE122568	Nuclear import of the DSCAM-cytoplasmic domain drives signaling capable of inhibiting synapse formation	DSCAM and DSCAML1 are immunoglobulin and cell adhesion-type receptors serving important neurodevelopmental functions including control of axon growth, branching, neurite self-avoidance and neuronal cell death. The signal transduction mechanisms or effectors of DSCAM receptors however, remain poorly characterized. We used a human ORFeome library to perform a high-throughput screen in mammalian cel…	We generated four isogenic HEK293 t-Rex-Flp-In cell lines. The HEK293 t-Rex-Flp-In expression system offers stable, Tetracycline inducible and homogeneous expression of transgenes from a defined genomic locus. The four cell lines either (1) stably express the YFP-HA-tagged DSCAM ICD, (2) stably express the YFP-HA-tagged DSCAML1 ICD, (3) serve as a cytoplasmic YFP-HA control or (4) serve as a nucl…	GEO Advanced Search Builder	Down syndrome	1	No	No	No	No	No	No	yes
GSE67311	Peripheral Blood Gene Expression in Fibromyalgia Patients Reveals Potential Biological Markers and Physiological Pathways	Fibromyalgia (FM) is a common pain disorder characterized by dysregulation in the processing of pain. Although FM has similarities with other rheumatologic pain disorders, the search for objective markers has not been successful. In the current study we analyzed gene expression in the whole blood of 70 fibromyalgia patients and 70 healthy matched controls. Global molecular profiling revealed an u…	Blood samples were collected in PAXgene tubes and collected samples were stored at -80oC. The RNA was isolated using the PAXgene RNA isolation kit according to standard protocols. Total RNA was quantified on a Nanodrop spectrophotometer and visualized for quality on an Agilent Bioanalyzer. Samples with an average RIN (RNA Integrity Number) >8, indicating good quality RNA, were processed. 200ng of…	GEO Advanced Search Builder	Bipolar disorder	1	No	No	No	No	No	No	yes
GSE228382	Single cell lineage tracing reveals clonal dynamics of anti-EGFR therapy resistance in triple negative breast cancer.	We investigate non-genomic mechanisms determining cellular response to EGFR inhibitors in triple negative breast cancer (TNBC). We integrate methods for cellular barcoding and single-cell transcriptomics to enable cell lineage tracing and explore the subclonal evolution of adaptation in an established preclinical model of TNBC in response to incremental concentrations of Afatinib, a second genera…	We integrated commercially available platform for cellular barcoding and single-cell transcriptomics to enable cell lineage tracing	GEO Advanced Search Builder	Triple negative breast carcinoma	1	No	maybe	No	No	No	No	No	not sure if cells are patient-derived
GSE213409	RNA-seq of hiPSCs derived mosaic Down syndrome (undi)	To know gene expression patterns affected by 3 copies of chromosome 21	isogenic pair: Normal hiPSCs and Timsomy 21 hiPSCs	GEO Advanced Search Builder	Down syndrome	1	No	No	maybe	No	No	No	No	not sure if cells are patient-derived
GSE157394	Direct reprogramming of human fibroblasts to expandable induced dopaminergic neuronal progenitors for Parkinsonâs disease therapy	Personalized cell therapy is being explored as promising treatments for incurable diseases such as Parkinson’s disease (PD). Here, we directly reprogrammed human fibroblasts into induced dopaminergic neuronal progenitors (hiDPs) and assess their applicability for regenerative PD therapy. We found that hiDPs maintain progenitor characteristics over 20 passages and showed unaltered differentiation …	Induced dopaminergic neuronal progenitors were directly reprogrammed from young and aged donors. Dopaminergic neuronal progenitors differentiated from human PSCs were used as reference samples. And Bulk RNA samples at day-0, 8, and 16 reprogramming cells were harvested to tracking changes during hiDP reprogramming.	GEO Advanced Search Builder	Parkinson's disease	1	No	No	No	No	No	No	yes	would we consider this for PD? i don't think so, especially if the hiDPs were transplanted into a rodent PD model
GSE232310	Monocytes in Type 1 diabetes families exhibit high cytolytic activity and subset abundances that correlate with clinical progression	Monocytes are immune regulators implicated in the pathogenesis of Type 1 diabetes (T1D), an autoimmune disease that targets the insulin-producing pancreatic Î²-cell. We determined that monocytes of recent onset (RO) T1D patients and their healthy siblings express proinflammatory/cytolytic transcriptomes and hyper-secrete cytokines in response to lipopolysaccharide exposure compared to unrelated h…	RNA was extracted from monocytes negatively selected from PBMC of 4 groups. 14 ROT1D samples were collected from subjects collected 2â7 months after diagnosis from subjects with histories of good glycemic control and possessed â¥1 autoantibody. Healthy control subjects were free of known infection at sample collection and belonged to one of the following 3 groups: 1) 15 HRSs - autoantibody-neg…	GEO Advanced Search Builder	Juvenile idiopathic arthritis	1	No	No	No	No	No	No	yes
GSE243199	ALKBH5 regulates paclitaxel resistance in NSCLC via inhibiting CEMIP-mediated EMT	N6-methyladenosine (m6A) is the most printed and prevalent mRNA modification, which was verified to be closely correlated with cancer occurrence and progression. As m6A demethlyase, the dysregulation of ALKBH5 was observed in various cancer. However, the role and underlying machinery of ALKBH5 in NSCLC pathogenesis, especially the chemo-resistance was poorly elucidated. The current study indicate…	To identify the function and downstream target of ALKBH5, H460/PTX cells were infected with Control or ALKBH5 lentivirus to overexpress ALKBH5|We then performed gene expression profiling analysis using data obtained from RNA-seq of 2 different cells with 3 replicates.|Comparative gene expression profiling analysis of RNA-seq data for H460/PTX cells and its OE derivative (OE-ALKBH5).	GEO Advanced Search Builder	Juvenile idiopathic arthritis	1	No	No	No	No	No	No	yes
GSE261692	7q11.23 CNV alters ribosomal biogenesis, mTOR and neuronal intrinsic excitability	Copy number variations (CNVs) at 7q11.23 cause Williams-Beuren (WBS) and 7q microduplication syndromes (7Dup). Both neurodevelopmental disorders (NDDs) feature mild to moderate intellectual disability, accompanied by symmetrically opposite neurocognitive and behavioral features. Although significant progress has been made in understanding the molecular mechanisms underlying 7q11.23-related pathop…	We differentiated isogenic and patient-derived lines to induced Neurons (iNeurons) using Ngn2 overexpression, and profiled their transcriptome. In addition, we tested the effect of REST inhibition in WBS isogenic lines.	GEO Advanced Search Builder	Neuroblastoma	1	No	No	No	No	No	No	yes
GSE236250	BET inhibitor JQ-1 combined with cardamonin can inhibit the invasion and metastasis of triple-negative breast cancer cells	Purpose: The BET family protein BRD4 is an important anti-tumor target and is highly expressed in breast cancer. However, BET inhibitors are susceptible to drug resistance. The aim of this study is to explore the mechanism of BET inhibitor JQ-1 combined with cardamonin in the anti-invasion and metastasis of triple-negative breast cancer. Methods: triple-negative breast cancer cells mRNA of DMSO (…	mRNA expression profiles of DMSO,JQ-1,CAR, and Combination groups.	GEO Advanced Search Builder	Triple negative breast carcinoma	1	No	yes	No	No	No	No	No
GSE232498	Single-cell sequencing of neuroblastoma CHP134 cells treated with doxazosin, isotretinoin (13cRA) and their combination.	Neuroblastoma (NB) is an aggressive childhood tumor, with high-risk cases having a 5-year overall survival probability of about 50%. The multimodal therapeutic scheme of NB includes isotretinoin (13cRA), used in the post-consolidation phase as an anti-proliferative and pro-differentiative agent to minimize residual disease and prevent relapse. Administration of doxazosin, a safe Î±1-antagonist us…	Single-cell RNA sequencing (scRNA-seq) of 1287 cells after 24h of single (doxazosin OR 13cRA) and combined (doxazosin AND 13cRA) drug incubation	GEO Advanced Search Builder	Neuroblastoma	1	No	No	No	No	No	yes	No
GSE231694	IPF and SSc-ILD	To identifying new blood derived prognostic biomarkers of lung disease progression in systemic sclerosis patients, we performed RNA-seq on whole blood from progressing SSc-ILD patients and controls enrolled in the FaSScinate clinical trial or an independent cohort.	Comparative gene expression profiling to identify genes associated with disease progression between stable and progressing patients based on change in percent predicted FVC or HRCT.	GEO Advanced Search Builder	Juvenile idiopathic arthritis	1	No	No	No	No	No	No	yes
GSE65459	Knockdown of TSPAN8 gene expression in the SH-SY5Y neuroblastoma cell line	Bipolar disorder (BD) has an estimated heritability of about 80%. Different pathways and candidate genes may contribute to the pathogenesis of BD, but definite mechanisms are yet unresolved. In a previous study, we identified the single nucleotide polymorphism (SNP) rs4500567, located in the upstream region of Tetraspanin 8 (TSPAN8), to be associated with bipolar disorder (BD).|The SNPÂ´s minor a…	To define the global effect of altered TSPAN8 gene expression, we performed a knockdown of TSPAN8 in SH-SY5Y cells followed by microarray analysis.	GEO Advanced Search Builder	Bipolar disorder	1	No	No	No	No	No	maybe	No	probably not neuroblastoma but still an edge case
GSE240153	Spatially and temporally distinct patterns of expression for VPS10P domain receptors in human cerebral organoids	Vacuolar protein sorting 10 protein (VPS10P) domain receptors are a unique class of intracellular sorting receptors that emerge as major risk factors associated with psychiatric and neurodegenerative diseases, including bipolar disorders, autism, schizophrenia, as well as Alzheimerâ disease and frontotemporal dementia. Yet, the lack of suitable experimental models to study receptor functions in…	Cerebral organoids derived from hiPSCs (human induced pluripotent stem cells) were obtained using adapted published protocols (Lancaster et al., 2013; Giandomenico et al., 2021). At day 21, 9 organoids were collected and made into single cells. Libraries were generated using the Chromium Next GEM Single Cell 3Ê¹ Reagent Kits v3.1 Dual Index (10X Genomics Inc., USA). Barcoded cells were sequenced …	GEO Advanced Search Builder	Bipolar disorder	1	No	No	No	No	No	No	yes
GSE238213	A de novo Missense Mutation in PPP2R5D Alters Dopamine Pathways and Morphology of iPSC-derived Midbrain Neurons	Induced pluripotent stem cell (iPSC) models of neurodevelopmental disorders (NDDs) have promoted an understanding of commonalities and differences within or across patient populations by revealing the underlying molecular and cellular mechanisms contributing to disease pathology. Here, we focus on developing a human model for PPP2R5D-related NDD, called Jordan syndrome, which has been linked to E…	To develop a better understanding of the molecular consequence of mutant PPP2R5D pathology, RNA sequencing was performed across the four cell states of our disease model (iPSC, NSC, midbrain NSC and midbrain neuron) for isogenic and PPP2R5D E198K lines.	GEO Advanced Search Builder	Parkinson's disease	1	No	No	No	No	No	No	yes	simulating PD
GSE203257	Induced-pluripotent stem-derived vascular endothelial cells in Down syndrome	To investigate the physiological characteristics of endothelial cells (EC) harboring trisomy 21 (T21), we establised isogenic pairs of T21-iPSCs and corrected disomy 21 (cDi21)-iPSCs|We then performed gene expression profiling analysis using data obtained from RNA-seq of 5 different iPSC-derived ECs.	Comparative gene expression profiling analysis of RNA-seq data for two independent iPSC-derived EC lines of patients with DS (T21 and T21â), two independent iPSC-derived EC lines of HC_1 and HC_2, and an isogenic iPSC-derived EC line of cDi21.	GEO Advanced Search Builder	Down syndrome	1	No	No	yes	No	No	No	No
GSE226663	Common Mitochondrial Deletions in RNA-Seq: Evaluation of Bulk, Single-Cell and Spatial Transcriptomic Datasets	To investigate whether large mitochondrial DNA (mtDNA) deletions can be quantified and detected using the high-throughput bioinformatics tool Splice-Break (https://github.com/brookehjelm/Splice-Break2).|This dataset contains 8 human middle temporal gyrus (MTG) samples (from 4 patients) that underwent spatial transcriptomic RNA-Sequencing following 10x Genomics visium protocols as well as 2 sample…	10x Visium spatial transcriptomics profiles of middle temporal gyrus tissue taken from 4 patient samples (two tissue sections of each), consisting of 2 controls, 1 Alzheimer's Disease (AD), and 1 Parkinson's Disease (PD). Bulk RNA-Sequencing of one patient with no neurodegenerative diagnosis was included for methods comparison.	GEO Advanced Search Builder	Parkinson's disease	1	No	No	No	No	maybe	No	No	not sure if paper focuses on PD in any way.
GSE216018	Next Generation Sequencing Facilitates Analysis of Propafenone Treatment and Control Sample Transcriptomes	Conjunctival melanoma (CM), a rare and fatal malignant ocular tumor, lacks proper diagnostic biomarkers and therapy. Herein, we revealed the novel application of Propafenone, an FDA-approved antiarrhythmic medication, which was found effective in inhibiting CM cells growth and homologous recombination pathway.	Examination of Propafenone treatment and control samples in CM-AS16 cells by RNA-seq, in triplicate.	GEO Advanced Search Builder	Juvenile idiopathic arthritis	1	No	No	No	No	No	No	yes
GSE222045	Differential diagnosis between uterine leiomyoma and leiomyosarcoma using transcriptome analysis	Objective: The objective of this study was to estimate the accuracy of transcriptome-based classifier in differential diagnosis of uterine leiomyoma and leiomyosarcoma.|Methods: We manually selected 114 normal uterine tissue and 31 leiomyosarcoma samples from publicly available transcriptome data in UCSC Xena as training/validation sets. We developed pre-processing procedure and gene selection me…	Transcriptome-based analysis and classification in the differential diagnosis of uterine leiomyoma and leiomyosarcoma	GEO Advanced Search Builder	Bipolar disorder	1	No	No	No	No	No	No	yes
GSE242151	Discovery of a long half-life AURKA inhibitor to treat MYC-amplified solid tumors as a monotherapy and in combination with everolimus	Aurora kinase inhibitors such as alisertib can destabilize MYC-family oncoproteins and have demonstrated compelling anti-tumor efficacy. In this study, we report 6K465, a novel pyrimidine-based Aurora kinase A (AURKA) inhibitor that reduces levels of c-MYC and N-MYC oncoproteins more potently than alisertib. In an analysis of the antiproliferative effect of 6K465, the sensitivities of small cell …	Next-generation sequencing (i.e. RNA-Seq) was used to examine the molecular signatures affected by a small molecule AURKA inhibitor DBPR728 in the NCI-H446 tumor xenografts within 24 and 48 hours of drug exposure. Differentially expressed genes between 24-hour vs mock and 24-hour vs mock were compared.	GEO Advanced Search Builder	Triple negative breast carcinoma	1	No	No	No	No	No	No	yes
GSE226059	DMT1 silencing effects in 2D versus 3D cel culture conditions in MDA-MB-231 triple negative breast cancer cells	To investigate the differential transcriptomics upon DMT1 in 2D vs 3D cell culture in breast cancer cells|Gene expression analysis from MDA-MB-231 RNA-seq data of WT and DMT1 KO cells both in 2D and 3D cell culture conditions	Gene expression profiling analysis using data obtained from MDA-MB-231 RNA-seq of 3 replicates of WT and DMT1 KO cells both in 2D and 3D cell culture conditions|Raw files from MdaWT and Mda KO (2D cell culture) were truncated and complete raw data are not available.	GEO Advanced Search Builder	Triple negative breast carcinoma	1	No	yes	No	No	No	No	No
GSE228194	ALK upregulates POSTN and WNT signaling to drive neuroblastoma	The goal of this study is to identify the mechanism for how ALK promotes tumorigenesis in neuroblastoma. We developed a human stem cell model of neuroblastoma and generated isogenic tumors using MYCN and MYCN/ALK. RNAseq analysis of both tumors revealed an enrichment in focal adhesion signaling and allowed us to find POSTN as a key mediator of ALK-mediated tumor growth.	The samples are human stem cell derived trunk neural crest cells that were implanted into mice and developed into tumors. We have samples of WTC11 MYCN, WTC11 MYCN/ALK and 1323 MYCN tumors. The data provided is RNA-seq analysis of each of the samples in triplicate	GEO Advanced Search Builder	Neuroblastoma	1	No	No	No	No	No	maybe	no	would this be a mouse model?
GSE120342	Aberrant transcriptomes and DNA methylomes define pathways that drive pathogenesis and loss of brain laterality/asymmetry in schizophrenia and bipolar disorder	Although the loss or reversal of brain laterality is one of the most consistent modalities in schizophrenia (SCZ) and bipolar disorder (BD), its molecular basis remains elusive. Our limited previous studies indicated that epigenetic modifications are key to the asymmetric transcriptomes of brain hemispheres. We used whole-genome expression microarrays to profile post-mortem brain samples from sub…	RNA samples were extracted from the dissects of post-mortem brains (Brodmann’s area 46, dorsolateral prefrontal cortex) of patients with SCZ or BD or control subjects (n=35 per group), obtained from the Stanley Medical Research Center (SMRC). The samples used in the analysis were matched for sex, ethnicity, brain laterality, age and other demographics. A subset of n=10 samples per group were used…	GEO Advanced Search Builder	Bipolar disorder	1	No	No	No	yes	No	No	No
GSE95553	Biphasic Cell Cycle Defect Causes Impaired Neurogenesis in Down Syndrome	Using integrative approach involving human and mouse iPSCs, we have unravelded the cellular and molecular mechanisms of reduced neurogenesis in Down syndome	Isogenic normal and Down syndrome iPSCs were differentiated in to cortical progenitor cells (CPCs) for 24 day in vitro(DIV24). CPCs were used for total RNA isolation. A total of 6 samples that is 3 replicates of isogenic normal CPCs and 3 replicates of Down syndrome CPCs were used for mRNA-seq library preperation. Libraries wer subjected to single end high throughout sequencing.	GEO Advanced Search Builder	Down syndrome	1	No	No	maybe	No	No	No	No	not sure if cells are patient-derived
GSE219153	A human neural crest model reveals the developmental impact of neuroblastoma-associated chromosomal aberrations	Early childhood tumours arise from transformed embryonic cells, which often carry large copy number alterations (CNA). However, it remains unclear how CNAs contribute to embryonic tumourigenesis due to a lack of suitable models. Here we employ female human embryonic stem cell (hESC) differentiation and single-cell transcriptome and epigenome analysis to assess the effects of chromosome 17q/1q gai…	64 RNA-seq datasets from hESCs differentiation toward trunk neural crest and sympathoadrenal derivatives at 5 key stages (day 0, 3, 9, 14, 19) and in four different experimental conditions (wt, 17q gain, 17q+1q gain, 17q+1q gain and MYCN overexpression); most sample groups are represented by 3-4 replicates (independent differentiation experiments with the same cell lines)	GEO Advanced Search Builder	Neuroblastoma	1	No	No	No	No	No	No	yes	simulate neuroblastoma?
GSE110064	Downregulation of Endothelin Receptor B Contributes to Defective B Cell Lymphopoiesis in Trisomy 21 Pluripotent Cells	Individuals with Trisomy 21 (T21) exhibit numerous hematological abnormalities, including reductions in numbers of circulating B and T lymphocytes. To elucidate molecular mechanisms underlying these phenotypes, we differentiated human isogenic disomic and trisomic pluripotent cells, and observed that trisomic cells showed defects in B cell, but not T, cell differentiation. Global gene expression …	Disomic and trisomic isogenic iPS cells were differentiated in parallel, and after co-culture with MS5 cells, CD45+ CD34- CD19+ cells were isolated by FACS. RNA was extracted using Trizol. Global gene expression analysis by microarray was performed on the Human HG U133 Plus 2.0 platform. Each group contains three biological replicates.	GEO Advanced Search Builder	Down syndrome	1	No	No	maybe	No	No	No	No	did the researchers mutate to make a trisomic line?
GSE241876	Distinct Transcriptional Landscapes Identified by Radiographic Response in Metastatic Triple-Negative Breast Cancer Treated with Carboplatin, Nab-Paclitaxel, and Pembrolizumab in a Single-Arm Phase II Trial	A single arm, Phase II trial of carboplatin, nab-paclitaxel, and pembrolizumab (CNP) in metastatic triple negative breast cancer (mTNBC) was designed to evaluate overall response rate (ORR), progression-free survival (PFS), duration of response (DOR), safety/tolerability, and identify pathologic and transcriptomic correlates of response to therapy.	Single arm phase II clinical trial involving treatment of mTNBC patients with carboplatin, nab-paclitaxel, and pembrolizumab (CNP) to assess the overall response rate (ORR), overall and progression-free survival (OS, PFS), and toxicity profile associated with this particular combination of chemo-immunotherapeutic agents.	GEO Advanced Search Builder	Triple negative breast carcinoma	1	No	yes	No	No	No	No	No
GSE186243	Functional Recovery from Human Pluripotent Stem-Derived Dopamine Neuron Grafts is Dependent on Neurite Outgrowth	We conducted bulk RNAseq to understand changes in the transcriptome of in vitro dopaminergic progenitor cells as their duration of differentiation changes. We obtained gene expression estimates from Day 13, (n=2), Day 18 (n=2), and Day 25 (n=2) cell cultures.	Two Parkinson's Disease patients provided skin cells that were reprogrammed -> fibroblasts -> iPSC -> Dopaminergic neurons. At Days 13, 18 and 25 of dopeminergic neuron differentiation, cells were isolated for bulk RNA-seq. Paired-end RNA sequencing was performed on the Illumina HiSeq 2000 platform, with TruSeq_v2 library preparation chemistry.	GEO Advanced Search Builder	Parkinson's disease	1	No	No	No	No	yes	No	No
GSE184391	BACH1 Deficiency Prevents Neointima Formation and Maintains the Differentiated Phenotype of Vascular Smooth Muscle Cell by Regulating Chromatin Accessibility	Chromatin accessibility is important for cell fate determination in differentiation and multiple pathophysiological processes. Here, we report a transcription factor BACH1, facilitates the recruitment of G9a and YAP, maintains the state of H3K9me2 and decreases the chromatin accessibility at the promoter of VSMC marker genes, thereby repressing their expression and contributing to dedifferentiate…	BACH1	GEO Advanced Search Builder	Juvenile idiopathic arthritis	1	No	No	No	No	No	No	yes
GSE246588	SPLICER: A Highly Efficient Base Editing Toolbox That Enables in vivo Exon Skipping For Targeting Alzheimerâs Disease	Exon skipping technologies enable exclusion of targeted exons from mature mRNA transcripts, which has broad applications in molecular and cellular biology, medicine and biotechnology. Existing exon skipping techniques include antisense oligonucleotides, targetable nucleases and base editors, which, while effective for specific applications at some target exons, remain hindered by shortcomings pre…	HEK293T cells were transfected via lipofectamine 2000 with plasmids encoding either a GFP control or SpRY-Cas9-ABE8e to measure the effect that SpRY-Cas9-ABE8e has on both gene expression for the targeted gene (APP exon 17) as well as overall expression on genes associated with Alzheimer's disease. Additionally, overall fold change in gene expression patterns was measured to via DEG to observe if…	GEO Advanced Search Builder	Neuroblastoma	1	No	No	No	No	No	No	yes
GSE207633	Single-cell RNA-Seq resolves phenotypically heterogeneous subtypes in systemic juvenile idiopathic arthritis (SJIA)	Systemic juvenile idiopathic arthritis (SJIA) is a clinically heterogenous systemic inflammatory disorder sometimes complicated by macrophage activation syndrome (MAS) and lung disease (LD), which are thought to be driven by IFN signaling. To identify cellular sources and novel gene programs underlying SJIA pathogenesis, we performed the first in-depth single-cell RNA Sequencing (scRNA-Seq) analy…	Single-cell RNA-Seq of PBMCs of 21 pediatric patients with SJIA from each of 4 clinical sub-types (Inactive SJIA, Active SJIA, SJIA-LD, and SJIA-MAS) and 5 age equivalent controls.|***Raw sequencing data is being submitted to dbGAP***	GEO Advanced Search Builder	Juvenile idiopathic arthritis	1	yes	No	No	No	No	No	No
GSE256086	Exploration of Mechanisms of DrugResistance in a Microfluidic Device andPatient Tissues	Chemoresistance is a major cause of treatment failure in many cancers. However, the lifecycle of cancer cells as they respond to and survive environmental and therapeutic stress isunderstudied. In this study, we utilized a microfluidic device to induce the development ofdoxorubicin-resistant (DOXR) cells from triple negative breast cancer (TNBC) cells within 11days by generating gradients of DOX …	A total of 1 Ã10^5 cells/10 Î¼L was suspended in culture medium, and 1 Î¼L of the solution was gently added to thechip using a pipette with a tip through the cell seeding hole. The hole was plugged with a sterilizedstainless pin, and the chip was incubated at 37 â with 5% CO2 overnight. The next day, 250 Î¼L ofculture medium and culture medium containing 1.5 Î¼M DOX were added to two of the di…	GEO Advanced Search Builder	Triple negative breast carcinoma	1	No	yes	No	No	No	No	No
GSE221475	Cooperative regulation of coupled oncoprotein synthesis and stability in triple-negative breast cancer by EGFR and CDK12/13	Evidence has long suggested that epidermal growth factor receptor (EGFR) may play a prominent role in triple-negative breast cancer (TNBC) pathogenesis, but clinical trials of EGFR inhibitors have yielded disappointing results. Using a candidate drug screen, we discovered that inhibition of cyclin-dependent kinases 12 and 13 (CDK12/13) dramatically sensitizes diverse models of TNBC to EGFR blocka…	Comparative gene expression profiling analysis of RNA-seq data for breast carcinoma cells (CAL51 and MDA-MB-231) treated with DMSO, Gefitinib, THZ531 and Gefitinib+THZ531	GEO Advanced Search Builder	Triple negative breast carcinoma	1	No	yes	No	No	No	No	No
GSE159487	Deficient LEF1 expression is associated with lithium resistance and hyperexcitability in neurons derived from bipolar disorder patients	Bipolar disorder (BD) is a psychiatric condition characterized by depressive and manic episodes that affect 2% of the world population. The first-line long-term treatment for mood stabilization is lithium (Li). Induced pluripotent stem cell modeling of BD using hippocampal dentate gyrus-like neurons derived from Li responsive (LR) and Li non-responsive (NR) patients previously showed neuronal hyp…	Comparison of neurons by RNA-Seq across differentiation time and with treatment.	GEO Advanced Search Builder	Bipolar disorder	1	No	No	No	yes	No	No	No
GSE208625	Burlk and single cell RNA sequencing of neural stem cells derived from human trisomic iPSCs	Down syndrome (DS) is the most common genetic condition that causes intellectual disability in humans. The molecular mechanisms behind the DS phenotype remain unclear. Therefore, in the present study, induced pluripotent stem cells (iPSCs) from a patient with DS and a normal control (NC) patient were differentiated into iPSCsâderived neural stem cells (NSCs). Single-cell RNA sequencing was perf…	Burlk and single cell RNA sequencing of neural stem cells derived from human trisomic iPSCs|This submission contains scRNA-Seq data.	GEO Advanced Search Builder	Down syndrome	1	No	No	yes	No	No	No	No
GSE208784	Cell cycle arrest of neural progenitors causes impaired dopaminergic neuronal differentiation in GBA associated Parkinsonâs disease midbrain organoids	The mechanisms underlying Parkinson's disease (PD) etiology are only partially understood despite intensive research conducted in the field. Recent evidence suggests that early neurodevelopmental defects might play a role in cellular susceptibility to neurodegeneration. To study the early developmental contribution of GBA mutations in PD we used patient-derived iPSCs carrying a heterozygous N370S…	Comparative gene expression profiling analysis of RNA-seq data from GBA-PD patient-derived organoids and control organoids	GEO Advanced Search Builder	Parkinson's disease	1	No	No	No	No	yes	No	No
GSE223577	miRNA-seq of cell membrane-based vesicles derived from gingiva-derived mesenchymal stem cells	miRNA-sequencing of cell membrane-based vesicles derived from gingiva-derived mesenchymal stem cells and fusion nanovesicles.|We then performed gene expression profiling analysis to explore the miRNAs of cell membrane-based vesicles derived from gingiva-derived mesenchymal stem cells , and the retention rate of miRNAs after membrane fusion	Comparative gene expression profiling analysis of miRNA-seq data for cell membrane-based vesicles derived from gingiva-derived mesenchymal stem cells and fusion vesicles , each group had three biological replicates.	GEO Advanced Search Builder	Juvenile idiopathic arthritis	1	No	No	No	No	No	No	yes
GSE252683	A mutation in the low complexity domain of splicing factor hnRNPA1 linked to amyotrophic lateral sclerosis disrupts distinct neuronal RNA splicing networks	Amyotrophic lateral sclerosis (ALS) is a debilitating neurodegenerative disease characterized by loss of motor neurons. Human genetic studies have linked mutations in RNA binding proteins as causative for this disease. The hnRNPA1 protein, a known pre-mRNA splicing factor, is mutated in some ALS patients. Here, two human cell models were generated to investigate how a mutation in the C-terminal l…	We investigated a mutation in the C-terminal low complexity domain (LCD) of hnRNPA1 can alter RNA splicing networks of genes linked to ALS.	GEO Advanced Search Builder	Neuroblastoma	1	No	No	No	No	No	No	yes
GSE190709	SMARCA4-dependent regulation of chromatin and transcription in neuroblastoma	To reveal fast-acting transcriptional effects of SWI/SNF inhibition in neuroblastoma cells, we performed 4sU metabolic labeling followed by RNA-seq in IMR-32, KELLY, and SK-N-DZ cells and compared the effects of BRM014 with DMSO vehicle control. We also compared these effects to auxin-induced degradation of SMARCA4 in engineered cells with the minimal auxin-induced degron (SMARCA4-mAID). Analysis…	RNA-seq in neuroblastoma cells	GEO Advanced Search Builder	Neuroblastoma	1	No	No	No	No	No	yes	No
GSE124569	Synchrony and asynchrony between an epigenetic clock and developmental timing	Epigenetic changes have been used to estimate chronological age across the lifespan, and some studies suggest that epigenetic "aging" clocks may already operate in developing tissue. To better understand the relationship between developmental stage and epigenetic age, we utilized the highly regular sequence of development found in the mammalian neural retina and a well-established epigenetic agin…	We analysed RNA-seq data of fetal retinas (n=6) trisomy 21 retinas (n=4), and stem cell-derived retinal organoids (n=5, cell lines: H9).	GEO Advanced Search Builder	Down syndrome	1	No	No	maybe	No	No	No	No	not sure if they're using DS samples to study DS specifically
GSE245524	Parkinson's Disease Risk Enhancers in Microglia	Genome-wide association studies (GWAS) have uncovered thousands of single nucleotide polymorphisms (SNPs) that are associated with Parkinson's disease (PD) risk. The functions of most of these SNPs, including the cell type they influence, and how they affect PD etiology remain largely unknown. To identify functional SNPs, we aligned PD risk SNPs within active regulatory regions of DNA in microgli…	To assess the functionality of a PD risk enhancer in intron 2 of SNCA, RNA-seq was performed at three time-points across differentiation, (1) iPSCs (2) hematopoietic progenitors (HPCs) and (3) microglia, in wild-type cells and two clones generated via CRISPR/Cas9 deletion of 439 base pairs of the open chromatin region at the enhancer. [contributor] Van Andel Institute Genomics Core	GEO Advanced Search Builder	Parkinson's disease	1	No	No	No	No	No	No	yes	simulate PD
GSE202776	Epigenetic heterogeneity and transcriptional drivers of triple-negative breast cancer	Triple-negative breast cancer (TNBC) is a heterogeneous disease with limited treatment options. To characterize TNBC heterogeneity and treatment response, we combined functional and molecular profiling with computational analysis tools. Using these approaches, we defined transcriptional, epigenetic, and metabolic subtypes, and identified subtype-driving super-enhancers. Single cell RNA sequencing…	RNA-seq of two TNBC cell lines with and without TET-inducible expression of PRRX1-targeting shRNA's, with and without doxycycline treatment	GEO Advanced Search Builder	Neuroblastoma	1	No	yes	No	No	No	No	No
GSE241586	IL-12 Reprograms CAR-Expressing Natural Killer T cells to Long-Lived TH1-Polarized Cells with Potent Antitumor Activity	Human natural killer T cells (NKTs) are innate-like T lymphocytes that are increasingly used for cancer immunotherapy. Here we show that human NKTs expressing the pro-inflammatory cytokine interleukin-12 (IL-12) undergo extensive and sustained molecular and functional reprogramming. Specifically, IL-12 instructs and maintain a Th1-polarization program in NKTs in vivo without causing their functio…	Human peripheral blood mononuclear cells isolated from healthy donors were obtained from a commercial vendor and NKT cells were isolated. In the first experiment, human NKT cells were transduced with either GFP or GFP plus IL12 p40 and p35 subunits. These were maintained in culture and expanded with IL-2 prior to RNA isolation and library preparation. In the second experiment, human NKT cells wer…	GEO Advanced Search Builder	Neuroblastoma	1	No	No	No	No	No	No	yes
GSE243639	Unravelling cell type specific response to Parkinsonâs Disease at single cell resolution	Parkinsonâs Disease (PD) is the second most common neurodegenerative disorder. The pathological hallmark of PD is loss of dopaminergic neurons and the presence of aggregated Î±-synuclein, primarily in the substantia nigra pars compacta (SNpc) of the midbrain. However, the molecular mechanisms that underlie the pathology in different cell types is not currently understood. Here, we present a sin…	We present a large-scale single nuclei RNA-seq dataset of 29 post-mortems human brains collected from substantia nigra pars compacta (SNpc) of 15 sporadic PD and 14 control samples obtained from Oregon Brain Bank. The Ethics Committee of UZ Leuven/KU Leuven approved the current study under the S-number S64182. H&E-guided 2 mm biopsy punches were collected from the SNpc of selected samples, nuclei…	GEO Advanced Search Builder	Parkinson's disease	1	No	No	No	No	yes	No	No
GSE244899	Mitotic gene regulation by the N-MYC-WDR5-PDPK1 nexus	Background: During mitosis the cell depends on proper attachment and segregation of replicated chromosomes to generate two identical progeny. In cancers defined by overexpression or dysregulation of the MYC oncogene this process becomes impaired, leading to genomic instability and tumor evolution. Recently it was discovered that the chromatin regulator WDR5âa critical MYC cofactorâregulates e…	For one experiment, we induced the genetic inhibitor of MYC, called OmoMYC, for three days in engineered MYCN-amplified CHP-134 cells and compared gene expression changes to enhanced green fluorescent protein induction. We also treated parental CHP-134 cells with 500 nM dTAG47 for 18 hr as a control experiment in this study.	GEO Advanced Search Builder	Neuroblastoma	1	No	No	No	No	No	maybe	No	used neuroblatoma cell lines but not sure if paper focuses on neuroblastoma?
GSE235201	A continuous ferroptosis-to-apoptosis landscape identifies ferroptosis biomarkers and repressors for cancer therapy	Ferroptosis, a cell death pathway driven by lipid peroxidation, is implicated in several human diseases including cancer. Although ferroptosis is entwined with apoptosis, it currently has no characteristic biomarkers or gene signature. In this project we established a continuous phenotypic gradient between ferroptosis and apoptosis and coupled it to transcriptomic and metabolomic landscapes. Omic…	In a previous project we identified a synthetic lethal drug combination, JQ1 (BRD4 inhibitor) and BTZ (proteasome inhibitor). We discovered that the combination of JQ1 (100nM) and BTZ (2nM) induces ferroptosis, while incresing the concentration of BTZ to 6nM (and maintining JQ1 at 100 nM) causes the combination to induce apoptosis. To study the underlying mechanism of these combinations, we treat…	GEO Advanced Search Builder	Triple negative breast carcinoma	1	No	yes	No	No	No	No	No
GSE202884	RNA sequencing of PD-L1 knock down in uveal melanoma cells	In order to study the mechanism of nuclear PD-L1 in uveal melanoma, we knocked down PD-L1 and applied RNA-seq and CUT&Tag to identify its target genes in uveal melanoma.	Examination the target genes of nuclear PD-L1 in uveal melanoma cells.	GEO Advanced Search Builder	Juvenile idiopathic arthritis	1	No	No	No	No	No	No	yes
GSE135751	Epigenetic inactivation of the autophagy-lysosomal system in the Parkinsonâs disease appendix	The gastrointestinal tract may be a site of origin for α-synuclein (α-syn) pathology in idiopathic Parkinson’s disease (PD), and an abundance of aggregated α-syn has recently been demonstrated in both the healthy and PD appendix. However, the molecular changes that enable gut α-syn aggregates to contribute to the development and progression of PD remain unclear. Here, our deep-sequencing of DNA m…	Transcriptomic analysis of the PD and control appendix by RNA-sequencing	GEO Advanced Search Builder	Parkinson's disease	1	No	No	No	No	yes	No	No
GSE164012	Transcriptomic profiling of human senescent cells upon treatment with the senolytic agent procyanidin C1	In the course of aging, the long term retention of senescent cells in vivo, a process mainly attributed to highly expressed BCL-family proteins, chronically damages tissues mainly through a senescence-associated secretory phenotype (SASP). It has been documented that accumulation of senescent cells accelerates aging and contributes to age-related diseases. Indeed, senescent cells can be removed b…	Examination of in vitro efficacy of PCC1 in treating human senescent cells. This assay was performed beyond previous studies reporting their effects in treatment of disorders including but not limited to osteoporosis, osteoarthritis, atherosclerosis, cancer and neurodegenerative diseases including Alzheimer's and Parkinson's.	GEO Advanced Search Builder	Parkinson's disease	1	No	No	No	No	No	No	yes
GSE138861	Expression data of human mesenchymal stromal cells isolated from bone marrow of ML-DS, AMKL patients and HD	Bone marrow fibrosis (BMF) is a rare complication in acute leukemia. In pediatrics, it predominantly occurs in acute megakaryoblastic leukemia (AMKL) and here especially in patients with trisomy 21, called myeloid leukemia in Down syndrome (ML-DS). Defects in mesenchymal stromal cells (MSCs) and cytokines specifically released by the myeloid blasts are the main drivers of fibrosis in the bone mar…	Isolated and expanded MSC were cultured until a density of 80-90% followed by RNA extraction and hybridization on Affymetrix microarrays. We performed a gene expression profile of MSC from 8 ML-DS, 5 AMKL patients and 5 HD.	GEO Advanced Search Builder	Down syndrome	1	No	No	yes	No	No	No	No
GSE191144	Investigating the NRAS 5â UTR as a Target for Small Molecules	Neuroblastoma RAS (NRAS) is an oncogene that is deregulated and highly mutated in cancers including melanomas and acute myeloid leukemias. Constitutively activated NRAS induces the MAPK and AKT signaling pathways and leads to uncontrolled proliferation and cell growth, making it an attractive target for small molecule inhibition. Like all RAS-family proteins, it has proven difficult to identify s…	RNA-seq, SHAPE-MaP.	GEO Advanced Search Builder	Neuroblastoma	1	No	No	No	No	No	No	yes
GSE208424	The cooperation between MYCN and its cofactors WDR5 and G9a	MYCN cooperates with WDR5 to activate canonical MYC targets and cooperates with G9a to repress neuronal differentiation genes.	IMR32 cells were transfected with control siRNA (siCtrl) or MYCN siRNA (siMYCN) and cultured in complete medium for 72 hr, then ChIP experiments were performed using ChIP-IT High Sensitivity Kit (Active Motif ).	GEO Advanced Search Builder	Neuroblastoma	1	No	No	No	No	No	No	yes
GSE133041	Targetable programs of adult cancer are ontogenically rooted within early cell fate trajectories of human pluripotent state [array]	Recognized molecular similarities between pluripotency and cancer have recently been underscored with multi-omics campaigns revealing stemness networks that are shared between human pluripotent stem cells (hPSCs) and tumors, where tumors types cluster based on tissue origins. Informed by these in silico studies, we now demonstrate hPSCs serve as a source of networks that define properties of adul…	Duplicates of each drug treatment were compared to vehicle control (DMSO) for each cell type, also in duplicate.	GEO Advanced Search Builder	Neuroblastoma	1	No	No	No	No	No	No	yes
GSE188568	Modeling Down syndrome AML by introducing disese-specific mutations in iPSCs	Down syndrome AML is characterized by the presence of the pathgnonomic mutation in GATA1, which cooperates with other somatic mutations. In this study, we utilzed iPSCs derived from Down syndrome individuals bearing trisomy 21 and introduced disease-specific mutations using CRISPR-Cas9. Hematopoeitic stem and progenitor cells (HSPCs) obtained by hematopoeitic differentiation of these iPSCs, and m…	Transcriptome profiles in HSPCs and megakaryocytes from trisomic iPSCs with or without disease-specific mutations.	GEO Advanced Search Builder	Down syndrome	1	No	No	maybe	No	No	No	No	not sure if cells are patient-derived
GSE249824	ceRNA-microarray reveals abnormal RNA of tuberculosis in PBMC	RNAs can provide abundant pathological information regarding etiology and could include candidate biomarkers for diagnosis of tuberculosis.Our study focused on RNA expression profiles. The purpose of our study is characterized the RNA profiles of tuberculosis patients and identified significant lncRNAs, circRNA and mRNA associated with tuberculosis as diagnostic biomarkers and treatment target.	PBMC from a total of 8 tuberculosis patients and 9 age- and gender-matched Health controls were included high-throughput ceRNA microarray analysis. Tuberculosis patients were diagnosed based on positive Mycobacterium tuberculosis culture, positive Xpert MTB/RIF, positive microscopy, or positive histology. All enrolled HCs were confirmed as not infected with Mycobacterium tuberculosis. All subject…	GEO Advanced Search Builder	Juvenile idiopathic arthritis	1	No	No	No	No	No	No	yes
GSE69486	Gene expression analysis of skin fibroblast cells from patients with Bipolar Disorder	Bipolar disorder is a severe, lifelong psychiatric disease. The main underlying pathophysiology of the disease is still incomprehensible. Many studies have suggested that many genes of small impact in combination with environmental factors contribute to the expression of the disease. In this study comparative transcriptomic profiling to characterize skin fibroblasts gene expression of bipolar dis…	Total RNA obtained from skin fibroblast cells of 5 healthy control samples that were pooled into 2 samples and from 10 bipolar disorder patients, in order to compare their gene expression profiles.	GEO Advanced Search Builder	Bipolar disorder	1	No	No	No	yes	No	No	No
GSE230265	The transcriptional co-repressor Runx1t1 is essential for N-Myc-driven neuroblastoma tumorigenesis	Changes in epigenetic regulation are believed to be a major contributing factor to neuroblastoma development. Using a large-scale in vivo mutagenesis screen in Th-MYCN transgenic mice, we identified a single point mutation in the transcriptional corepressor Runx1t1, that can block N-Myc-driven neuroblastoma tumorigenesis. The loss of function mutation disrupts a highly conserved zinc finger domai…	KELLY cells containing doxycycline-inducible shRNA to Runx1t1 were cultured with and without treatment. After 72 hours, Total RNA was isolated using the RNeasy Micro kit (50), # 74004 kit and RNA quality was assessed prior to being used (Agilent 2100 Bioanalyzer, Agilent Technologies). Only RNA with an RNA Integrity Number (RIN) of >9.0 was used. Whole transcriptome sequencing was performed at th…	GEO Advanced Search Builder	Neuroblastoma	1	No	No	No	No	No	yes	no
GSE204796	Human midbrain dopaminergic neuronal differentiation markers predict cell therapy outcome in a Parkinson's disease model	Human pluripotent stem cell (hPSC)-based replacement therapy holds great promise in treating Parkinsonâs disease (PD). However, the heterogeneity of hPSC-derived donor cells and the low yield of midbrain dopaminergic (mDA) neurons after transplantation hinder its broad clinical application. Here, we depicted the single-cell molecular landscape during mDA neuron differentiation. We found that th…	We collected cells for scRNA-seq at the end of five consecutive stages during the process of mDA neuron differentiation from hPSCs (day8-stage I; day 14-stage II; day 21-stage III; day 28-stage IV; day 35-stage V). We sought to define the cellular composition of these grafts by scRNA-seq. To remove the contamination of host (mouse) cells in the cell suspensions when dissecting graft tissue, we kn…	GEO Advanced Search Builder	Parkinson's disease	1	No	No	No	No	No	No	yes	PD mice?
GSE235407	PRMT1 methylation of WTAP promotes multiple myeloma tumorigenesis by activating oxidative phosphorylation via m6A modification of NDUFS6	Epigenetic modifications play important roles during the pathogenesis of multiple myeloma (MM). Here, we found that protein arginine methyltransferase 1 (PRMT1) was highly expressed in MM patients and its expression level was positively correlated with MM stages. High PRMT1 expression were notably related to adverse prognosis in MM patients. We further showed that silencing PRMT1 inhibited MM pro…	To identify the functional downstream target genes responsible for the observed phenotype, MM.1S cells knocked down for PRMT1 were used for RNA-Seq.	GEO Advanced Search Builder	Juvenile idiopathic arthritis	1	No	No	No	No	No	No	yes
GSE218951	Starfysh reveals heterogeneous spatial dynamics in the breast tumor microenvironment	Integrative analysis of primary estrogen receptor-positive (ER+) breast cancer, triple-negative breast cancer (TNBC), and metaplastic breast cancer (MBC) tumors using Starfysh.Â	spatial transcriptomics, 8 samples|Submitter will deposit the raw data to dbGap based on the requirement of the R00 grant.	GEO Advanced Search Builder	Triple negative breast carcinoma	1	No	yes	No	No	No	No	No
GSE164804	Polycomb factor Phf19 controls cell growth and differentiation towards erythroid pathway in chronic myeloid leukemia cells	Polycomb group (PcG) of proteins are a group of highly conserved epigenetic regulators involved in many biological functions, such as embryonic development, cell proliferation and adult stem cell determination. PHD finger protein 19 (PHF19) is an associated factor of Polycomb Repressor Complex 2 (PRC2) up-regulated in different human cancers. In particular, myeloid leukemia cell lines show increa…	ChIP-seq (6 samples with fly spike-in) of K562 cells. shCT means shRNA Control, sh1 and sh2 are two different knock-downs of PHF19 long isoform.|RNA-seq (6 samples, 3 conditions with 2 replicates per condition) of K562 cells. shCT means shRNA Control, sh1 and sh2 are two different knock-downs of PHF19 long isoform.	GEO Advanced Search Builder	Down syndrome	1	No	No	No	No	No	No	yes
GSE233242	Tumor circadian clock strength influences metastatic potential and predicts patient prognosis in Luminal A breast cancer	To investigate circadian clocks in human breast tumors, 43 pairs of human samples (tumor and matched normal breast tissues from the same patient) were collected to run bulk-RNAseq, including 29 pairs of Luminal A, 3 pairs of Luminal B, 2 pairs of HER2 and 9 pairs of Triple-negative breast cancer	Differential genes expression levels and circadian clock time in human normal and paired tumor samples were analysed based on our RNAseq data	GEO Advanced Search Builder	Triple negative breast carcinoma	1	No	yes	No	No	No	No	No
GSE128526	Aberrant expression of select piRNA-pathway genes does not reactivate piRNA silencing in cancer cells	Analysis of PIWIL1 function in COLO205 [ATCCÂ® CCL-222] colon adenocarcinoma cancer cell culture model.	Total Small RNAs and small RNAs co-immunoprecipitated with PIWIL1 from COLO205 cells were analyzed for piRNA signatures. Total RNA sequencing from PIWIL1 short hairpin knock-downs and CRISPR-generated knockouts were used for differential gene and transposon expression.	GEO Advanced Search Builder	Down syndrome	1	No	No	No	No	No	No	yes
GSE211664	Human iPSC modeling recapitulates in vivo sympathoadrenal development and reveals an aberrant developmental subpopulation in familial neuroblastoma	Pediatric malignancies, including neuroblastoma, are best understood as disorders of development. Neuroblastoma explicitly represents a failure of sympathoadrenal development. Yet, its molecular pathogenesis remains elusive. The application of an in vitro model of human sympathoadrenal development would allow for studying the normal developmental trajectory. Such a model could also interrogate th…	Induced pluripotent stem cells (iPSC) were differentiated along the sympathoadrenergic precursor (SAP) development during a 40 day long differentiation process. We performed bulk RNA sequencing on selected time-points (D0/Start, D3, D7, D11, D16, D21, D23, D25, D27, D29, D31, D35, D40) covering the entire differentiation process. The experiments were repeated four times, twice with a human induce…	GEO Advanced Search Builder	Neuroblastoma	1	No	No	No	No	No	yes	No
GSE205235	Transcriptomic dataset of neural progenitors differentiated from Parkinson's disease patient induced pluripotent stem cells with heterozygous PARK2 junction mutations transduced with a lentivector containing PARK2 cDNA.	Parkinson's disease (PD) is a neurodegenerative pathology caused by progressive loss of dopaminergic neurons in the substantia nigra. Juvenile PD is known to be strongly associated with mutations in the PARK2 gene encoding E3 ubiquitin ligase Parkin. Despite numerous studies, molecular mechanisms that trigger PD still remain unknown. Here, we presented the transcriptome profile for neural progeni…	iPSCs from PD patient, carrying mutations in PARK2 gene (2 exon (del 202-203 AG) and 1 intron (splicing mutation IVS1+1G/A)), transduced with lentiviral particles carrying the full-length copy of cDNA PARK2 under minimal CMV + TetO promoter, were differentiated into uncommitted neural progenitors. Transcriptome profiles for the obtained samples were generated using NextSeq 500 System.	GEO Advanced Search Builder	Parkinson's disease	1	No	No	No	No	yes	No	No
GSE178265	A molecular census of midbrain dopaminergic neurons in Parkinsons disease	Midbrain dopamine (DA) neurons in the substantia nigra pars compacta (SNpc) project widely throughout the central nervous system, playing critical roles in voluntary movements, reward processing, and working memory. Many of these neurons are highly sensitive to neurodegeneration in Parkinsonâs Disease (PD), and their loss correlates strongly with the pathognomonic symptoms. To characterize thes…	Characterization and annotation of single nuclei transcriptomes from postmortem human, rat, macaque, and tree shrew substantia nigra and human caudate nucleus.|>>>Submitter states that raw data for human samples will be submitted to dbGaP due to patient privacy concerns<<<	GEO Advanced Search Builder	Parkinson's disease	1	No	No	No	No	yes	No	No
GSE247441	MUC1-C REGULATES NEAT1 lncRNA EXPRESSION AND PARASPECKLE FORMATION IN CANCER STEM CELLS	MUC1-C subunit plays an essential role in regulating NEAT1 expression. MUC1-C activates the NEAT1 gene with induction of the NEAT1_1 and NEAT1_2 isoforms by NF-kB- and MYC-mediated mechanisms. MUC1-C/MYC signaling also induces expression of the SFPQ, NONO and FUS RNA binding proteins (RBPs) that associate with NEAT1_2 and are necessary for paraspeckle formation.	RNA Seq in Triple Negative Breast Cancer Cell line with NEAT1 siRNA silencing	GEO Advanced Search Builder	Triple negative breast carcinoma	1	No	maybe	No	No	No	No	No	would this be considered studying the disease since they look at 'cancer stem cells'? or we would need more information
GSE202345	Comparative Computational RNA Analysis of Cardiac-Derived Progenitor Cells and Their Extracellular Vesicles [RNA-Seq]	We aimed to examine differences between c-kit+ progenitor cells (CPCs) and CPC-derived extracellular vesicles (EV) RNA content. We isolated CPCs from cardiac biopsies of patients with congenital heart disease using magnetic bead sorting. We expanded CPCs, reduced serum for 24hrs, and collected secreted EVs from conditioned media with sequential ultracentrifugation. We isolate RNA from CPCs and CP…	Examination of CPC and CPC-derived EV RNA content	GEO Advanced Search Builder	Down syndrome	1	No	No	No	No	No	No	yes
GSE234689	A snoRNAâtRNA modification network governs codon-biased cellular states	The dynamic balance between tRNA supply and codon usage demand is a fundamental principle in the cellular translation economy. However, the regulation and functional consequences of this balance remain unclear. Here, we use PARIS2 interactome capture, structure modeling, conservation analysis, RNAâprotein interaction analysis, and modification mapping to reveal the targets of hundreds of snoRNA…	To investigate the novel functions of snoRNAs that guide 2’-O-methylation (Nm) modifications on tRNAs, we established SNORD97, SNORD133 single and double knock out HEK293 and mESCs using CRISPR/Cas9 technology, we also generated FBL and DKC1 knock down HEK293 cells by siRNAs. Total RNA sequencing was performed to analyze comparative gene expression profiles. Small RNA sequencing was performed to …	GEO Advanced Search Builder	Neuroblastoma	1	No	No	No	No	No	No	yes
GSE155432	Extension of mRNA poly(A) tails and 3â²UTRs during neuronal differentiation exhibits variable association with post-transcriptional dynamics	Differentiation of neural progenitor cells into mature neuronal phenotypes relies on extensive temporospatial coordination of mRNA expression to support the development of functional brain circuitry. Cleavage and polyadenylation of mRNA has tremendous regulatory capacity through the alteration of mRNA stability and modulation of microRNA (miRNA) function, however the extent of utilization in neur…	Examination of changes in mRNA expression, translation, poly(A) tail length, alternative polyadenylation and miRNA expression during neuronal differentiation of SH-SY5Y cells.	GEO Advanced Search Builder	Neuroblastoma	1	No	No	No	No	No	No	yes
GSE246749	RGCC-mediated PLK1 activity drives breast cancer lung metastasis by phosphorylating AMPKÎ±2 to activate oxidative phosphorylation and fatty acid oxidation	Background: More than 90% mortality of triple negative breast cancer (TNBC) patients are attributed to cancer metastasis with organotropism. Lung is the frequent site of TNBC metastasis. However, the precise mechanism of lung-specific metastasis of TNBC, particularly the driving factors, is not well understood.|Methods: RNA sequencing was performed to identify patterns of gene expression associat…	Methods: The total RNA was extracted from 4T1-LM3, MDA-MB-231/LM3 and their corresponding parental cells using TRIzol reagent (Invitrogen). Subsequently, RNA was purified through rRNA depletion and then subjected to cDNA synthesis and RNA amplification. Next, RNA sequencing was carried out by Shengyin Biotech (Shanghai, China), and differential gene expression (DEG) analysis was performed using t…	GEO Advanced Search Builder	Triple negative breast carcinoma	1	No	yes	No	No	No	No	No
GSE78246	Quantitative Trait Locus and Brain Expression of HLA-DPA1 And Shared Immune Alterations in Psychiatric Disorders	Genome wide association studies of schizophrenia encompassing the major histocompatibility locus (MHC) were highly significant following genome wide correction. This broad region implicates many genes including the MHC complex class II. Within this interval we examined the expression of two MHC II genes (HLA-DPA1 and HLA-DRB1) in brain from individual subjects with schizophrenia (SZ), bipolar dis…	There were 20 anterior cingulate postmortem brain samples that were extracted for total RNA, and analyzed using Affymetrix Exon Array (bipolar disorder subjects n	GEO Advanced Search Builder	Bipolar disorder	1	No	No	No	yes	No	No	No
GSE93114	Gene and MicroRNA expression data from lymphoblastoid cell lines from patients with bipolar disorder	Bipolar disorder (BD) (1% of the general population) is a major affective disorder characterized by recurrent manic and depressive episodes and associated with considerable burden and costs. Lithium (Li) is the first line treatment for relapse prevention in bipolar disorders with many patients who remain asymptomatic for several years (even decades). In addition, it is the only psychoactive drug …	The study was performed in lymphoblastoid cell-lines (LCL) form BD patients recruited among French Centre Expert Bipolaire Network. LCLs from ER (n=4) and NR (n=4) were incubated for 4 days with or without LiCl (1mM) and mRNA profiling using Affymetrix™ microarrays was performed.	GEO Advanced Search Builder	Bipolar disorder	1	No	No	No	yes	No	No	No
GSE151282	Transcriptome analysis by RNA sequencing of human trisomy 21 and normal control blood cells	The aim of this study is to analyse trisomy 21 (T21) transcriptome. We generated RNA sequencing (RNA-Seq) paired-end data from ribosomal RNA-depleted total RNA isolated from blood cell samples of four T21 and four normal control individuals.	4 individuals with T21 and 4 normal control individuals.	GEO Advanced Search Builder	Down syndrome	1	No	No	yes	No	No	No	No
GSE212882	5-Hydroxymethylcytosine Profiling of Cell-Free DNA Identifies Bivalent Genes That Are Prognostic of Survival in High-Risk Neuroblastoma	Purpose: Neuroblastoma is the most common extracranial solid tumor in childhood. We previously showed that circulating cell-free DNA (cfDNA) and tumor biopsy derived 5-hydroxymethylcytosime (5-hmC) profiles identified patients with neuroblastoma who experienced subsequent relapse. Here, we hypothesized that 5-hmC modifications selectively enriched in cfDNA compared with tumor biopsy samples would…	RNA-Seq performed in 8 neuroblastoma cell lines without any treatment. RNA-Seq performed in 2 neuroblastoma cell lines with and without tazemetostat treatment.	GEO Advanced Search Builder	Neuroblastoma	1	No	No	No	No	No	yes	No
GSE244435	Engrailed 1 deficiency induces changes in ciliogenesis during human neuronal differentiation	A key pathological feature of Parkinsonâs Disease (PD) is the progressive degeneration of dopaminergic neurons (DAns) in the substantia nigra pars compacta. Considering the major role of EN1 in the development and maintenance of these DAns and the implications from En1 mouse models, it is highly interesting to study the molecular and protective effect of EN1 also in a human cellular model. Ther…	To investigate the effect of EN1 during dopaminergic neuron differentiation on a human background, we generated EN1 knock-out human iPSCs using CRISPR/Cas9.|In total, 3 EN1 knock-out lines and 5 wildtype lines were differentiated towards dopaminergic neurons.|Gene expression profiling was performed at the stage of neuronal precursor cells. 3 replicates per cell line were analyzed.|Neuronal precur…	GEO Advanced Search Builder	Parkinson's disease	1	No	No	No	No	No	No	yes
GSE133357	Regional transcriptional differences between human cerebellar and forebrain (superior temporal gyrus) microglia	Bulk RNA sequencing of purified primary human microglia from superior temporal gyrus and cerebellum	Primary microglia were obtained from the Netherlands Brain Bank and isolated from patient matched superior temporal gyrus and cerebellum	GEO Advanced Search Builder	Bipolar disorder	1	No	No	No	No	No	No	yes
GSE186780	Single cell RNA sequencing analysis of midbrain organoids with SNCA gene triplication modeling key features of synuclienopathy	SNCA, the first gene associated with Parkinsonâs disease, encodes the Î±-synuclein protein, the predominant component within pathological inclusions termed Lewy bodies. We use 3D midbrain organoids, differentiated from human induced pluripotent stem cells derived from patients carrying a triplication of the SNCA gene and from CRISPR/Cas9 corrected isogenic control iPSCs. These human midbrain or…	Single cell RNA sequencing transcriptomes of midbrain organoids 165 days in shaking cultures. Two sequencing libraries one for each genotype, each sample is 3 midbrain organoids pooled and dissociated.	GEO Advanced Search Builder	Parkinson's disease	1	No	No	No	No	no	No	yes	simulate PD
GSE232388	Translatome profiling of neuroblastoma cells CHP134 treated with isotretinoin (13cRA), isorhamnetin (ISR), and their combination	Neuroblastoma (NB) is an aggressive childhood tumor, with high-risk cases having a 5-year overall survival probability of about 50%. The multimodal therapeutic scheme of NB includes isotretinoin (13cRA), used in the post-consolidation phase as an anti-proliferative and pro-differentiative agent to minimize residual disease and prevent relapse. Through a small molecule screening, we identified iso…	Microarray analysis was performed to enable a comprehensive view of the changes in the translational status of CHP134 cells in response to the treatment with isotretinoin (13cRA), isorhamnetin (ISR), and their combination, to identify synergistic effects. Polysomal RNA was isolated from vehicle-treated CHP134 cells and CHP134 cells treated with 5 ÂµM 13cRA, 15 uM ISR, and both. Each condition is …	GEO Advanced Search Builder	Neuroblastoma	1	No	No	No	No	No	yes	No
GSE199686	Functional impact of IRF4 mutations on genomic binding and transcription in patient-derived B-EBV cells	An IRF4 de novo mutation affecting the DNA binding domain of encoded IRF4 protein (mutDBD) was identified in a patient presenting with combined immunodeficiency. The patient exhibited profound susceptibility to opportunistic infections notably Pneumocystis jirovecii and humoral immunodeficiency caused by a failure of terminal B cell differentiation. A heterozygous IRF4 missense variant resulting …	RNA-seq data in EBV-B cells of individuals heterozygous for IRF4 mutations and healthy homozygous WT individuals	GEO Advanced Search Builder	Juvenile idiopathic arthritis	1	No	No	No	No	No	No	yes
GSE201093	Combining LSD1 and JAK-STAT inhibition targets Down syndrome-associated myeloid leukemia at its core	We investigated the combination of the irreversible LSD1 inhibitor T-3775440 and the JAK1/JAK2 inhibitor ruxolitinib as novel therapeutic approach in ML-DS which is specifically designed to target key hallmarks of ML-DS leukemogenesis.|We observed synergistic anti-leukemic effects by combining both drugs. To elucidate the underlying molecular mechanisms we performed RNAseq in two independent pati…	Comparative gene expression profiling analysis of RNA-seq data for ML-DS samples of two different patients treated with DMSO, the LSD1 inhibitor T-3775440, ruxolitinib, or the combination of T-3775440 and ruxolitinib for 48 hours in vitro. Experiment was conducted with two replicates per condition.	GEO Advanced Search Builder	Down syndrome	1	No	No	yes	No	No	No	No
GSE249360	Single-cell transcriptomics and in vitro lineage tracing reveals differential susceptibility of human iPSC-derived midbrain dopaminergic neurons in a cellular model of Parkinsonâs disease.	Advances in stem cell technologies open up new avenues for modelling development and diseases. The success of these pursuits however rely on the use of cells most relevant to those targeted by the disease of interest, for example, midbrain dopaminergic neurons for Parkinsonâs disease. In the present study, we report the generation of a human induced pluripotent stem cell (iPSC) line capable of …	single cell RNA sequencing data of of human induced Pluripotent Stem Cells (iPSC) derived into dopaminergic (DA) neurons. iPSC-DA were either challenged with MPP+ and non challenged (basal) for 3 main groups given their sorting status. The dataset consist of a total of 6 samples, three groups of cells according to their sorting status: non sorted (NS), sorted BFP positive (LMX1A+) and sorted BFP …	GEO Advanced Search Builder	Parkinson's disease	1	No	No	No	No	maybe	No	No	not sure if cells are patient-derived
GSE238115	Differential gene expression analysis of trisomy 21 and euploid hematopoietic progenitor cells derived from human pluripotent stem cells.	Children with trisomy 21 (T21) are highly predisposed to acute myeloid leukemia, which is preceded by a pre-leukemic transient abnormal myelopoiesis driven by truncating mutations in GATA1 (GATA1s). We investigated gene expression profiles in T21 and isogenic euploid hematopoietic progenitor cells (HPCs) derived from human induced pluripotent stem cells (iPSCs), in combination GATA1s and STAG2 mu…	We introduced mutations in exon 2 of GATA1 by CRISPR/Cas9 to generate GATA1s-mutant single clones in T21 and isogenic euploid human iPSCs (PMID: 23045682). A STAG2 mutant clones was generated in the T21-GATA1s line by disrupting exon 5 using CRISPR/Cas9. Hematopoietic differentiation was performed using STEMdiff Hematopoietic Kit (STEMCELL #05310) following manufacturerâs protocol to derive HPC…	GEO Advanced Search Builder	Down syndrome	1	No	No	maybe	No	No	No	No	not sure if cells are patient-derived
GSE248283	Metabolic reprogramming of cancer cells by JMJD6-mediated pre-mRNA splicing is associated with therapeutic response to splicing inhibitor	Dysregulated pre-mRNA splicing and metabolism are two hallmarks of MYC-driven cancers. Pharmacological inhibition of both processes has been extensively investigated as potential therapeutic avenues in preclinical and clinical studies. However, how pre-mRNA splicing and metabolism are orchestrated in response to oncogenic stress and therapies is poorly understood. Here, we demonstrate that Jumonj…	To determine the gene expression profile To determine the gene expression and splicing profile with and without GAC and KGA expression in of neuroblastoma cells, BE2C and SKNAS were transduced with Lenti virus control, GAC and KGA to overexpression GCA and KGA.of neuroblastoma cell with, line BE2C, SKNAS	GEO Advanced Search Builder	Neuroblastoma	1	No	No	No	No	No	yes	No
GSE184455	Seviteronel plus chemotherapy is a new targeted combination therapy to treat triple-negative breast cancer	Therapeutic strategies that improve survival outcomes for advanced-stage breast cancers have proven a major clinical challenge. Here, we define an androgen receptor signalling network that governs the maintenance and de novo formation of cancer stem cells in triple-negative breast cancer. In response to chemotherapy, androgen receptor activation switches cells into a cancer stem cell state, while…	HCC38 cells were purchased from ATCC and cultured in RPMI containing 10% FBS containing penicillin/streptomycin (PS; 5.000 units penicillin and 5 mg streptomycin/ml in H2O, Sigma Aldrich, cat no. P4333). All cell lines were routinely tested to confirm the absence of mycoplasma contamination. HCC38 CD44Hi cells treated with control siRNA or two different siRNAs targeting AR (AR ex1, AR ex7). HCC38…	GEO Advanced Search Builder	Triple negative breast carcinoma	1	No	yes	No	No	No	No	No
GSE243094	Next Generation Sequencing Facilitates Quantitative Analysis of control and MILIP Knockdown by siRNA in MDA-MB-231 human triple-negative breast cancer cell line	RNA-sequencing analysis revealed that MILIP knockdown downregulated the E2F and G2/M checkpoint hallmark gene sets	For RNA-seq analysis of MILIP siRNA versus control siRNA, the MDA-MB-231 cells were transfected with siRNAs for 48 hours before harvesting.	GEO Advanced Search Builder	Triple negative breast carcinoma	1	No	yes	No	No	No	No	No
GSE238090	Targeting tumor-stromal interactions in triple negative breast cancer using a human vascularized micro-tumor model	Background: Triple-negative breast cancer (TNBC) is characterized by its highly aggressive pathology and limited number of approved targeted therapies. Emerging evidence suggests that stromal cells within the tumor microenvironment (TME) play a crucial role in TNBC progression, making them potential therapeutic targets. Yet the molecular basis of stromal cell activation and tumor-stromal crosstal…	To explore potential therapeutic targets within the stromal niche of triple-negative breast cancer (TNBC), we employed an advanced human in vitro microphysiological system model â the vascularized microtumor (VMT) â in which perfused vascular networks within a microfluidic platform self-assemble in a complex extracellular matrix (ECM) and supply nutrients and drugs to growing tumors. By lever…	GEO Advanced Search Builder	Triple negative breast carcinoma	1	No	maybe	No	No	No	No	No	would need to confirm where cells are derived from
GSE230526	Aberrant non-canonical NF-ÎºB signalling reprograms the epigenome landscape to drive oncogenic transcriptomes in multiple myeloma	In multiple myeloma, abnormal plasma cells establish oncogenic niches within the bone marrow by engaging the NF-κB pathway to nurture their survival while they accumulate pro-proliferative mutations. Under these conditions, many cases eventually develop genetic abnormalities endowing them with constitutive NF-κB activation. Here, we find that sustained NF-κB/p52 levels resulting from such mutatio…	RNA-sequencing (RNA-seq) of multiple myeloma cell lines KMS-11 and MM1.144 subjected to p52 knock down.	GEO Advanced Search Builder	Juvenile idiopathic arthritis	1	No	No	No	No	No	No	yes
GSE239501	Monocytes in Type 1 diabetes families exhibit high cytolytic activity and subset abundances that correlate with clinical progression	Monocytes are immune regulators implicated in the pathogenesis of Type 1 diabetes (T1D), an autoimmune disease that targets the insulin-producing pancreatic Î²-cell. We determined that monocytes of recent onset (RO) T1D patients and their healthy siblings express proinflammatory/cytolytic transcriptomes and hyper-secrete cytokines in response to lipopolysaccharide exposure compared to unrelated h…	Cryopreserved PBMC samples of 8 age-matched subjects (2 well-controlled ROT1D patients, 2 HRS, 2 LRS, 2 uHC) were thawed and incubated with the fixable Live/Dead Violet dye (Life Technologies, Grand Island, NY, USA), generate a monocyte-enriched, single cell, PBMC population and analyzed by scRNA-seq.	GEO Advanced Search Builder	Juvenile idiopathic arthritis	1	No	No	No	No	No	No	yes
GSE192839	RNA Sequencing Analysis of H1299 cells with Hyperoxia Treatment and Control Cells	Purpose: To study the effect of hyperoxia on lung cancer cells, H1299 cells were cultured in 60% O2 for 12 h and 24 h, and RNA-seq was performed.	Total RNAs from the H1299 cells treated with hyperoxia treatment (24 h) and control cells were isolated and quantified. The high-throughput RNA sequencing analysis was performed by Shanghai Aksomics Biotech Company Ltd. (Shanghai, China). Briefly, The ribosomal RNA (rRNA) was removed from the total RNA using the NEBNextÂ® rRNA Depletion Kit (New England Biolabs, Inc., Ipswich, MA, USA) following …	GEO Advanced Search Builder	Juvenile idiopathic arthritis	1	No	No	No	No	No	No	yes
GSE211429	Single-cell atlas of patient-derived trophoblast organoids (TO) in on-going pregnancies.	Trophoblast organoids (TOs) hold great promise for elucidating human placental development and function. By deriving TOs in on-going pregnancies using chorionic villus sampling (CVS), we established a platform to study trophoblast differentiation and function in early pregnancy, including pregnancies with different fetal genetic abnormalities. We addressed cellular heterogeneity of CVS-derived TO…	TOs derived from chorionic villi (10-14 weeks of gestation) were dissociated into single-cell suspensions and subsequently processed on the 10X Genomics Chromium Platform using the Next GEM Single Cell 3' Reagent kit (v3.1) with Dual Index Kit following the manufacturer's protocol.	GEO Advanced Search Builder	Down syndrome	1	No	No	No	No	No	No	yes
GSE171276	RNAseq Analysis Investigates Transcriptional Similarities and Differences Between Cryopreserved Parental and Engineered iPSC Derived Macrophages	RNA-seq analysis was used to investigate the transcriptional profile to reflect the changes in the parental vs engineered iPSC-derived macrophages. The RNA seq analysis provided an insight to uncover underlying mechanisms that might be triggered by perturbations in SNCA, Progranulin, and MeCP2 genes in iPSC derived macrophages. RNA seq data revealed an upregulation of 431 genes and concomitant do…	Investigation of perturbations resulting from genetic engineering mimicking neurological diseases; Parkinson's disease (SNCA A53T), Neuronal Ceroid Lipofuscinosis (GRN R493X), and Rett Syndrome (MECP2).|>>> Raw data have not been provided for this study. Submitter indicates the risk of re-identifying the donor is against FCDI privacy policy. <<<<	GEO Advanced Search Builder	Parkinson's disease	1	No	No	No	No	No	No	yes
GSE245202	Identification of a Therapeutically Targetable JAK-STAT Enriched Androgen Receptor (AR) and AR Splice Variant Positive Triple Negative Breast Cancer Subtype [Spacial]	Triple-negative breast cancer (TNBC) is an aggressive breast cancer subtype with no targeted therapeutics. The luminal androgen receptor (LAR), one of the six TNBC subtypes, constitutes 15% of TNBC and is enriched for AR and AR-target genes. Here, we show that a cohort of TNBC not only expresses full-length AR (AR-FL) at a much higher rate (~80%) than previously reported, but also expresses AR sp…	To determine the difference between AR-expressing cells and AR-negative cells, tissue microarray was constructed with 12 TNBC specimens. Tissues were stained for AR, panCK (epithelial marker), and DNA. PanCK-positive cells from region that stained high and low for AR were captured and sequenced.	GEO Advanced Search Builder	Triple negative breast carcinoma	1	No	yes	No	No	No	No	No
GSE243238	Identification of tumor-intrinsic drivers of immune exclusion in acral melanoma	Background:Acral melanoma (AM) has distinct characteristics as compared to cutaneous melanoma and exhibits poor response to immune checkpoint inhibitors (ICI). Tumor-intrinsic mechanisms of immune exclusion have been identified in many cancers but less studied in AM. Methods: We characterized clinically annotated tumors from patients diagnosed with AM at our institution in correlation with ICI re…	We used a validated T cell-inflamed gene signature to cluster acral tumor samples into non T cell-inflamed versus inflamed samples using bulk RNAseq data. We then identified differentially expressed genes between the two groups which were subsequently validated in additional previously published bulk and single-cell RNAseq datasets. T cell-inflamed status was compared against repsonse to immune c…	GEO Advanced Search Builder	Triple negative breast carcinoma	1	No	No	No	No	No	No	yes
GSE230999	Transcription dosage compensation does not occur in Down syndrome	RNA-seq of lymphoblastoid cells from a family of individuals (one of which has Trisomy 21) was used to determine the molecular origin of dosage compensation in Trisomy 21.	lymphoblastoid cells from a family of individuals were used for RNA-seq	GEO Advanced Search Builder	Down syndrome	1	No	No	yes	No	No	No	No
GSE235899	Nuclear export of circular RNA	Circular RNAs (circRNAs), which can function as regulators of gene expression, are formed by back-splicing of precursor mRNAs in the nucleus. circRNAs are predominantly localized in the cytoplasm, indicating that they must be exported from the nucleus. Here, we uncover a pathway specific for nuclear export of circular RNA. This pathway requires Ran-GTP, Exportin-2 and IGF2BP1. Enhancing the nucle…	The study is composed of 14 individually matched nuclear and cytoplasmic fractionated RNA samples, 28 samples in total. Of these, 12 samples were treated with either siRNA negative controls or IGF2BP1 siRNA to produce 3 matched replicate samples for each fraction and treatment. Likewise, the remaining 16 samples were treated with either siRNA negative controls or XPO2 siRNA to produce 4 matched r…	GEO Advanced Search Builder	Triple negative breast carcinoma	1	No	No	No	No	No	No	yes
GSE235165	Expression data from lncRNA AL078604.2 and LINC01269 knockdown in MDA-MB-231, MDA-MB-468 and SKBR3 breast cancer cell lines	Breast cancer subtype-specific lncRNAs AL078604.2 and LINC01269 were knockdown in breast cancer cell lines|LncRNA AL078604.2 was knockdown by an anti-AL076804.2 antisense oligonucleotides (ASOs) in triple-negative breast cancer cell lines MDA-MB-231 and MDA-MB-468 breast cancer cells. LncRNA LINC01269 was knockdown by an anti-LINC01269 ASOs in HER2+ SKBR3 breast cancer cells. To ensure the initia…	To investigate the impact of lncRNA AL078604.2 on the transcriptome of triple-negative breast cancer, microarray analyses were conducted on MDA-MB-231 and MDA-MB-468 cell lines. Cells were treated with either control ASO or anti-AL078604.2 ASO1 for 48 hours. A parallel investigation was carried out to evaluate the effect of lncRNA LINC01269 on gene expression in HER2+ breast cancer cells. SKBR3 c…	GEO Advanced Search Builder	Triple negative breast carcinoma	1	No	yes	No	No	No	No	No
GSE184647	Androgen receptor signalling driving cancer stem cells (CSCs) state in triple-negative breast cancer	Therapeutic strategies that improve survival outcomes for advanced-stage breast cancers have proven a major clinical challenge. Here, we define an androgen receptor signalling network that governs the maintenance and de novo formation of cancer stem cells in triple-negative breast cancer. In response to chemotherapy, androgen receptor activation switches cells into a cancer stem cell state, while…	MCF7 cells (Michigan Cancer Foundation) and ZR75-1 cells (American Type Culture Collection) lines were verified through short tandem repeat profiling and tested negative for mycoplasma contamination. Parental cell lines were cultured in RPMI 1640 media (Thermo Fisher) supplemented with 10% fetal bovine serum (GE Healthcare) and 20âmM HEPES (Thermo Fisher). HMEC cells were purchased from ATCC an…	GEO Advanced Search Builder	Triple negative breast carcinoma	1	No	yes	No	No	No	No	No
GSE159209	Dihydroartemisinin inhibits the proliferation of multiple myeloma cancer stem cells via disturbing nuclear lamina and chromatin architecture	We establish a method to reprogram bulk multiple myeloma (MM) cancer cells into MM cancer stem cells (MMSCs) via heterochromatin modulation, which allows us to obtain sufficient functional MMSCs in an efficient manner. Characterization of these induced MMSCs demonstrates that the reprogrammed MMSCs possess the properties of cancer stem cells both phenotypically and functionally. To leverage this …	1.Global transcriptional profiles of the reprogrammed MMSCs and their parental cellsï¼2.Efect of dihydroartemisinin on the global transcriptional profiles of the reprogrammed MMSCs(U266-CSCs)	GEO Advanced Search Builder	Juvenile idiopathic arthritis	1	No	No	No	No	No	No	yes
GSE222377	MUC1-C integrates induction of aerobic glycolysis with suppression of oxidative phosphorylation in cancer stem cells	The MUC1-C protein evolved in mammals for adaptation of barrier tissues to loss of homeostasis. Prolonged activation of MUC1-C in settings of chronic inflammation promotes lineage plasticity, epigenetic reprogramming and the cancer stem cell (CSC) state. The effects of MUC1-C on the metabolism of CSCs remain unexplored. The present studies performed on purified populations of triple-negative brea…	Human TNBC cells (BT-549) were grown in 2D or 3D (mammospheres) culture. In triplicate experiments, MUC1-C or MYC was silenced using doxycycline inducible shRNAs and total RNA collected to assess effects on global transcriptional profiles. BT-549 mammospheres were additionally treated with GO-203, an inhibitor of MUC1-C function.	GEO Advanced Search Builder	Triple negative breast carcinoma	1	No	maybe	No	No	No	No	No	doesn't really seem to focus on TNBC?
GSE237133	Single cell profile of human iPSC-derived midbrain organoids from healthy individual, Parkinson disease patient harboring a Miro1R272Q mutation and its respective isogenic control	Midbrain organoids are 3D in vitro models, which represent the human midbrain and can be used as Parkinson's disease (PD) models. In the current study, we used single cell RNA sequencing (scRNA-seq) to investigate the effect of a novel mutation in the RhoT1 gene (Miro1 R272Q) in the PD pathology, and how it affect the dopaminergic neuron population present in the model.	iPSC-derived midbrain organoids generated from a PD patient harboring the Miro1 R272Q mutation, its respective isogenic control and from a healthy donor were generated and kept in culture for 30 days. Organoids were then dissociated into single cells and used for scRNA-seq analysis.	GEO Advanced Search Builder	Parkinson's disease	1	No	No	No	No	yes	No	No
GSE226210	PML modulates epigenetic composition of chromatin to regulate expression of pro-metastatic genes in triple-negative breast cancer	The promyelocytic leukemia (PML) protein organizes nuclear aggregates known as PML nuclear bodies (PML-NBs), where many transcription factors and transcriptional regulators converge to be regulated. Specific associations of PML and PML-NBs with chromatin are described in different cell types, further implicating PML in transcriptional regulation. However, a complete understanding of the functiona…	RNA-sequencing (RNA-seq) in control and PML silenced MDA-MB-231 cells.	GEO Advanced Search Builder	Triple negative breast carcinoma	1	No	yes	No	No	No	No	No
GSE221793	ALYREF Mediates RNA m5C Modification to Promote Hepatocellular Carcinoma Progression	The RNA methyltransferase Aly/REF export factor (ALYREF) is considered one type of âreaderâ protein located in the nucleus that recognizes and binds directly with m5C sites in RNA and facilitates the export of RNA from the nucleus to the cytoplasm. Notably, ALYREF is considered a promising target for diagnosis and prognosis prediction. However, until now, the low number of related studies has…	The effect of ALYREF deficiency on Huh-7 and HepG2 cells was investigated. To further explore the potential molecular mechanism of ALYREF in RNA m5C modification. We then performed m5C-MeRIP-Seq on both sh-NC and sh-ALYREF Huh-7 and HepG2 cells. (Three samples and three controls)	GEO Advanced Search Builder	Juvenile idiopathic arthritis	1	No	No	No	No	No	No	yes
GSE230422	The histone acetylation reader ENL is required for oncogenic transcription driven by super-enhancer and represents a synergistic vulnerability for BET inhibition	The histone acetylation reader ENL is identifed as a key factor controlling super-enhancer-driven transcription. Therefore, we constructed a targeted degradation system of endogenous ENL protein and investigated the roles of ENL in regulating oncogenic transcription through epigenetic reprogramming.	The ENL gene was taggged by a auxin-inducible degron (AID) in HCT116 colon cancer cells stably expressing E3 ligase AtAFB2. The HCT116 ENL-AID cells was treated with or without 500 um auxin (IAA) for 3 hours and an additional group of IAA treated cells were subjected to PBS washout and subsequent culture in normal medieum for another 48 hours . The resulting cells were harvested for analysis as d…	GEO Advanced Search Builder	Juvenile idiopathic arthritis	1	No	No	No	No	No	No	yes
GSE178376	Transcriptomic profiling of human stromal cells in mouse xenografts upon treatment with chemotherapeutic drug and/or the senolytic agent procyanidin C1	Physical function declines in advanced age, portending disability, increased health expenditures, and clinical mortality. Cellular senescence leads to tissue dysfunction and contributes to the consequences of aging, but whether age-related pathologies including cancer can be alleviated by targeting senescent cells remains largely unclear. Long term retention of senescent cells in vivo, a process …	Examination of in vitro efficacy of PCC1 in treating human senescent stromal cells. Experimental mice xenografted with human stromal cells (PCS27) and cancer epithelial cells (PC3) were treated with vehicle, mitoxantrone (MIT) or MIT/PCC1 as three independent corhorts in a 8-week preclinical regimen. Upon completion of treatment, mice were sacrificed and tumors were collected for further process.…	GEO Advanced Search Builder	Parkinson's disease	1	No	No	No	No	No	No	yes
GSE166070	Candidate biomarkers of EV-microRNA in detecting REM sleep behavior disorder and Parkinsonâs disease	Our study provides a valuable resource for small RNA profiles in normal, iRBD and PD plasma EVs, and showed that the EV-miRNAs have the potential to serve as biomarker for diagnosing the PD patients and iRBD patients.	Extracellular vesicle small RNA profiles of human blood plasma by next generation sequencing	GEO Advanced Search Builder	Parkinson's disease	1	No	No	No	No	yes	No	No
GSE240277	Regulation of gene expression by miR-124 or VAMP3 in SK-N-SH cells	To study how miR-124 and VAMP3 may regulate human neuroblastoma, thee human neuroblastoma cell line SK-N-SH were transiently transfected to overexpress miR-124 or VAMP3, and total RNA was isolated 48 hours after transfection and subject to RNA-seq.	Total RNA was isolated from control, miR-124, or VAMP3 overexpressing SK-N-SH cells 48h after transfection and RNA-seq analysis was performed.	GEO Advanced Search Builder	Neuroblastoma	1	No	No	No	No	No	yes	No
GSE169740	Chromosome 21-encoded miR-125b cooperates with GATA1s in trisomy 21-associated megakaryoblastic leukemia by targeting the megakaryocytic transcription factor ARID3A III	The purpose of this study was to decipher the gene expression changes in the ML-DS cell line CMK upon overexpression of ARID3A. For that, we used a doxycycline-inducible gene expression system to overexpress ARID3A	We modulated levels of ARID3A in CMK cells	GEO Advanced Search Builder	Down syndrome	1	No	No	yes	No	No	No	No
GSE193386	Transcriptome profiling reveals different expression pattern in baseline group, 0G group,and 5G group in ex vivo organ-cultured HFs.	Transcriptome profiling reveals different expression pattern in baseline group(after isolated hair follicles---HFs,collect samples immediately), 0G group(sham irradiation, collect organ-cultured HFs for 3 days),and 5G group(5G dose irradiation, collect organ-cultured HFs for 3 days) in ex vivo organ-cultured HFs.|Hair greying or canities is one of the earliest phenomena in aging. A worldwide surv…	hair follicle mRNA profiles from baseline group(after isolated HFs,collect samples immediately), 0G group(sham irradiation, collect organ-cultured HFs for 3 days),and 5G group(5G dose irradiation, collect organ-cultured HFs for 3 days) in ex vivo organ-cultured hair follicles.	GEO Advanced Search Builder	Parkinson's disease	1	No	No	No	No	No	No	yes
GSE201523	Trisomy 21 human iPSC derived interneuron progenitors	Individuals with Down syndrome (DS, Ts21) have impaired neurogenesis during development. Using Ts21 human induced pluripotent stem cells (iPSCs) and isogenic controls, we carried out single cell RNA-sequencing of Ts21 interneuron progenitors .	Ventralized progenitors at Day 17 from one pair of isogenic Ts21 and control lines (WC24).Differentiation to interneuron progenitors was carried out as described (PMID: 23928500).	GEO Advanced Search Builder	Down syndrome	1	No	No	No	No	maybe	No	No	not sure if cells are patient-derived
GSE235156	Loss of Lamin A leads to nuclear translocation of AGO2 mediated by EGFR signaling and inactivation of RNAi	In mammals, RNA interference (RNAi) is mostly studied as a cytoplasmic event, however, numerous reports convincingly showed nuclear localization of AGO proteins. Nevertheless, the mechanism of the nuclear entry remains to be fully elucidated, and the extent of nuclear RNAi explored. The nuclear import of large proteins requires active transport through the nuclear envelope (NE). Therefore, we hyp…	We performed a gene expression profiling of A375 and SHSY5Y WT and Lamin A KO cells via RNA sequencing in 3 biological replicates, and carried out differential expression analysis between WT and Lamin A KO cells of respective cell line.	GEO Advanced Search Builder	Neuroblastoma	1	No	No	No	No	No	maybe	no	uses neuroblastoma cell lines but does it study the disease?
GSE243702	Synergistic roles of DYRK1A and GATA1 in trisomy 21 megakaryopoiesis	Patients with Down syndrome (DS, trisomy 21, T21) are at increased risk of transient abnormal myelopoiesis (TAM) and acute megakaryoblastic leukemia (ML-DS). Both TAM and ML-DS require prenatal somatic mutations in GATA1, resulting in the truncated isoform GATA1s. The mechanism by which individual chromosome 21 (HSA21) genes synergize with GATA1s for leukemic transformation is challenging to stud…	To investigate the role of DYRK1A in TAM and ML-DS, we used CRISPR/Cas9 gene editing to knock out all isoforms of human DYRK1A in isogenic T21 iPSC lines with wtGATA1 or GATA1s. We then performed gene expression profiling analysis using data obtained from RNA-seq for flow cytometry-purified CD43+/41+/235+ hematopoietic progenitors and CD41+/CD42b+ megakaryocytes from T21/GATA1s/DYRK1A+/+/+ and T2…	GEO Advanced Search Builder	Down syndrome	1	No	No	maybe	No	No	No	No	not sure if cells are patient-derived
GSE166895	Blood and immune cell development in human fetal bone marrow and in Down syndrome	Throughout postnatal life, haematopoiesis in the bone marrow (BM) maintains blood and immune cell production. Haematopoiesis first emerges in human BM at 11-12 post conception weeks while fetal liver (FL) haematopoiesis is still expanding. Yet, almost nothing is known about how fetal BM evolves to meet the highly specialised needs of the fetus and newborn infant. Here, we detail the development o…	Sample RBG33493 is a pool of MNCs from three stage 3 fetal bone marrow samples (F90, F103, F107). Sample RBG33494 is a pool of CD34+ cells from two adult bone marrow samples (CIMA-60, CIMA-58) and one stage 3 fetal bone marrow sample (F103). Sample RBG33496 is a pool of CD34+ cells from two adult bone marrow samples (CIMA-90, CIMA-100) and one stage 3 fetal bone marrow sample (F107). Sample RBG33…	GEO Advanced Search Builder	Down syndrome	1	No	No	maybe	No	No	No	No	mentions DS in title but not really sure where thesamples are coming from
GSE186591	Inherited blood cancer predisposition through altered transcription elongation	We identified CTR9 mutants as rare heritible contributing factors to several blood cancers. We later identified partial loss of CTR9 is capable of driving key hematopoietic maintenance and self-renewal gene expression through altered transcription elongation.	CD34+ HSPCs edited by AAVS1, CTR9 guide RNAs were subject to single cell RNA-seq analysis	GEO Advanced Search Builder	Juvenile idiopathic arthritis	1	No	No	No	No	No	No	yes
GSE188463	Hierarchy of TGFÎ²/SMAD, Hippo/YAP/TAZ and Wnt/Î²-catenin signaling in melanoma phenotype switching	In melanoma, a switch from a proliferative melanocytic to an invasive mesenchymal phenotype is based on dramatic transcriptional reprogramming which involves complex interactions between a variety of signaling pathways and their downstream transcriptional regulators. TGFb/SMAD, Hippo/YAP/TAZ and Wnt/b-catenin signaling pathways are major inducers of transcriptional reprogramming and converge at s…	Stimulation of two melanoma cell lines with TGFb1 and Wnt-3a, and siRNA knock-downs of LATS1/2 in all possible combinations including two controls (total 9 samples per cell line). Technical duplicates were sequenced.	GEO Advanced Search Builder	Down syndrome	1	No	No	No	No	No	No	yes
GSE249550	Skin biopsy expression from the faSScinate phase 2 study of tocilizumab in systemic sclerosis	Gene expression profiling via microarray was performed for control donors and systemic sclerosis (SSc) patients.	Total RNA was collected from skin biopsies of 20 control donors, 39 placebo patients and 34 tocilizumab treated partients from the Roche faSScinate phase 2 study of tocilizumab in systemic sclerosis (SSc).|**RAW data not provided**	GEO Advanced Search Builder	Juvenile idiopathic arthritis	1	No	No	No	No	No	No	yes
GSE210387	transcriptome alteration of cultured HN6 cancer stem cells	To investigate the difference of lncrna in HN6 cancer stem cells(CSCs) compared with non-CSCs	We performed RNA-Seq in HN6 ALDH1 high cells and HN6 ALDH1 low cells isolated by flow cytometry based on ALDEFLUOR analysis.	GEO Advanced Search Builder	Juvenile idiopathic arthritis	1	No	No	No	No	No	No	yes
GSE126910	mTOR hyperactivation in Down Syndrome mediates deficits in autophagy induction, autophagosome formation, and mitophagy	Down syndrome (DS), a complex genetic disorder caused by chromosome 21 trisomy, is associated with mitochondrial dysfunction leading to the accumulation of damaged mitochondria. Here we report that mitophagy, a form of selective autophagy activated to clear damaged mitochondria is deficient in primary human fibroblasts derived from individuals with DS leading to accumulation of damaged mitochondr…	mRNA-Seq profiling of 9 2N and 8 DS human fibroblasts samples of age 5 months (< 1 year) and 2 years. These samples come from 5 unrelated 2N individuals (of which 2 individuals, one each of 5 months and 2 years, have 3 replicates each) and 3 unrelated DS individuals (of which 2 individuals, one each of 5 months and 2 years, have 3 replicates each). Five samples were reanalyzed from GSE55504.	GEO Advanced Search Builder	Down syndrome	1	No	No	yes	No	No	No	No
GSE247990	Transcriptional Consequences of Trisomy 21 on Neural Induction	Down syndrome, caused by trisomy 21, is a complex developmental disorder associated with intellectual disability and reduced growth of multiple organs. Structural pathologies are present at birth, reflecting embryonic origins. A fundamental unanswered question is how an extra copy of human chromosome 21 contributes to organ-specific pathologies that characterize individuals with Down syndrome. Re…	Stranded bulk RNAseq was performed on three replicates of isogenic (Trisomy21 or control) iPSC-derived embryoid bodies at day6, three replicates of early neuroectoderm at day 10, and three replicates of differentiated neuroectoderm at day 17.	GEO Advanced Search Builder	Down syndrome	1	No	No	maybe	No	No	No	No	not sure if cells are patient-derived
GSE161343	Single-cell RNA sequencing analysis of blood B cells from human allogeneic hematopoietic transplant patients	Single cell analysis of gene expression in blood B cells from allogeneic hematopoietic stem cell transpant (HCT) patients that either developed chronic GVHD, or never developed chronic GVHD.	B cells were purified from viably cryopreserved PBMC samples of de-identified HCT patients by magnetic bead negative sorting (Miltenyi Human B Cell Isolation Kit II). Following an 18h culture period as resting B cells or ATRA-treated B cells, dead cells were eliminated (STEMCELL Technologies Dead Cell Removal Kit) and the samples immediately submitted for single-cell RNA-Seq library preparation (…	GEO Advanced Search Builder	Juvenile idiopathic arthritis	1	No	No	No	No	No	No	yes
GSE121963	Transciptome changes in relation to manic episode	The present study focused on manic episode in bipolar disorder (BD) patients, and to investigate state-specific transcriptome alterations between acute episode and remission, including mRNAs, long non-coding RNAs (lncRNAs), and miRNAs using Affymetrix Human Transcriptome Array 2.0.	Six BD patients were enrolled with clinical and biological samples collected at both acute and remission status following-up for at least two-months. We extracted RNA from two time points and used Affymetrix Human Transcriptome 2.0 array to capture transcriptome data underwent intra-individual comparison.	GEO Advanced Search Builder	Bipolar disorder	1	No	No	No	yes	No	No	No
GSE126750	Transcriptome analysis of senescent and reactive human fetal astrocytes	Senescence was recently linked to neurodegeneration. Senescent as well as reactive astrocytes were detected in Parkinsonâs disease postmortem brains. This study aimed to determine differences and similarities between senescent and reactive astrocytes. Astrocytes were treated with the stressors hydrogen peroxide or rotenone to induce senescence or with the cytokines TNFa+IL1a or with IL1b to ind…	Two senescence-inducing (rotenone and hydrogen peroxide) and two reactivity-inducing (TNFa+IL1a and IL1b) treatment conditions and a control condition were analyzed in triplicates.	GEO Advanced Search Builder	Parkinson's disease	1	No	No	No	No	No	No	yes
GSE252631	Deterministic nuclear reprogramming of mammalian nuclei to a totipotency-like state by Amphibian meiotic oocytes for stem cell therapy in humans	The ultimate aim of nuclear reprogramming is to provide stem cells or differentiated cells from unrelated cell types as a cell source for regenerative medicine. A popular route towards this is transcription factor induction, and an alternative way is an original procedure of transplanting a single somatic cell nucleus to an unfertilized egg. A third route is to transplant hundreds of cell nuclei …	To investigate the clinical potential of Xenopus meiotic oocytes in reprogramming mammalian cells as novel stem cell resources, we performed nuclear transfer and reprogrammed mammalian cells for different durations.|We evaluated the transcriptional reprogramming of mammalian cells by Xenopus meiotic oocytes. We obtained RNA-seq data from transplanted human and mouse cells: three mouse cell types,…	GEO Advanced Search Builder	Neuroblastoma	1	No	No	No	No	No	No	yes
GSE233413	RNA-seq and scRNA-seq analysis of ï»¿the efficient generation of functional human hepatocytes from chemically induced pluripotent stem cells	Here, we developed a new differentiation protocol by mimicking the two-stage development of hepatoblasts to potentiate their transition to hepatic progenitor cells (hiHPCs), which permits the high-efficiency generation of hiHPCs from chemically induced pluripotent stem cells (hCiPSCs). Moreover, hCiPSC-derived hiHPCs can further differentiate into mature hepatocytes (hiHEPs). We use single-cell R…	To dissect the two-stage transition of hepatoblasts, the process was analyzed by scRNA-seq. Moreover, hCiPSC-derived hiHPCs and hiHEPs are similar to hFLCs and F-PHHs respectively by RNA-seq.	GEO Advanced Search Builder	Juvenile idiopathic arthritis	1	No	No	No	No	No	No	yes
GSE217007	Hypertension state and overweight/obesity affect the transcriptome alternation in Human Visceral Adipose Tissue	In order to explore the effect of hypertension and overweight/obesity on human visceral adipose tissue transcriptome, we collected three visceral adipose tissue samples from normal weight individuals (non hypertension), overweight/obese individuals (non hypertension) and overweight/obese individuals with hypertension, and sequenced their transcriptome.	We collected three visceral adipose tissue samples from normal weight individuals (non hypertension), overweight/obese individuals (non hypertension) and overweight/obese individuals with hypertension, and sequenced their transcriptome.	GEO Advanced Search Builder	Juvenile idiopathic arthritis	1	No	No	No	No	No	No	yes
GSE216292	Palbociclib releases the latent differentiation capacity of neuroblastoma cells	We have used RNA-seq to assess the global impact of palbociclib on the transcriptome at early and late time points in three neuroblastoma cell lines.	RNA-seq in SK-N-BE(2)C, IMR-32 and SH-SY5Y following PB treatment for 24 hours and 5/7 days	GEO Advanced Search Builder	Neuroblastoma	1	No	No	No	No	No	yes	No
GSE5392	Expression profiling of human adult postmortem brain tissue from subjects with bipolar disorder and healthy controls	Bipolar affective disorder is a severe psychiatric disorder with a strong genetic component but unknown pathophysiology. We used microarray technology (Affymetrix HG-U133A GeneChips) to determine the expression of approximately 22 000 mRNA transcripts in post-mortem brain tissue (dorsolateral prefrontal cortex and orbitofrontal cortex) from patients with bipolar disorder and matched healthy contr…	RNA extracted from human postmortem brain tissue from adult subjects with bipolar disorder and healthy controls was hybridised to Affymetrix HG-U133A GeneChips to identify differentially expressed genes in the disease state.	GEO Advanced Search Builder	Bipolar disorder	1	No	No	No	yes	No	No	No
GSE121071	Trisomy of a âDown syndrome critical regionâ globally amplifies transcription via HMGN1 overexpression	Down syndrome (DS, trisomy 21) is associated with developmental abnormalities and increased leukemia risk. To reconcile chromatin alterations with transcriptome changes in cells with trisomy 21, we performed paired exogenous spike-in normalized RNA and chromatin immunoprecipitation sequencing in DS models. Absolute per cell normalization unmasked global amplification of gene expression associated…	ERCC spike-in RNA-Seq in NALM6 B-ALL cell line	GEO Advanced Search Builder	Down syndrome	1	No	No	No	No	No	No	yes	model, not from patients
GSE252806	A multi-omics approach reveals enrichment in metabolites involved in the regulation of the glutathione pathway in LIN28B-dependent cancer cells.	The RNA-binding protein LIN28B, identified as an independent risk factor in high-risk neuroblastoma patients, is implicated in adverse treatment outcomes linked to metastasis and chemoresistance. Despite its clinical significance, the impact of LIN28B on neuroblastoma cell metabolism remains unexplored. This study employs a multi-omics approach, integrating transcriptome and metabolome data, to e…	Gene expression was measured using Affymetrix platform in neuroblastoma cell line carrying LIN28B overexpression and control	GEO Advanced Search Builder	Neuroblastoma	1	No	No	No	No	No	yes	No
GSE240506	Histone lysine demethylase 4 family proteins maintain the transcriptional program and adrenergic cellular state of MYCN-amplified neuroblastoma	Neuroblastoma with MYCN amplification (MNA) is a high-risk disease that requires long-term intensive multimodal therapies. Less than 50% survival rate of high-risk patients has prompted active and extensive studies to seek more effective therapies against MNA neuroblastomas but with few successes. We show that MYCN transdifferentiates the neuroblastoma cells from mesenchymal state to adrenergic s…	In order to verify MYCN alters the mesenchymal state of neuroblastoma cells to a more adrenergic state, we generated MYCN inducible GIMEN cell line. Then, we performed gene profiling analysis with RNA-seq data. For exploring the KDM4 protein role in the neuroblastoma cells, we treated GIMEN, SH_SY5Y with QC6352, also generated QC6352-resistant BE2C cells. We investigated the tumor samples from TH…	GEO Advanced Search Builder	Neuroblastoma	1	No	No	No	No	No	yes	No
GSE216340	Next Generation Sequencing Facilitates Quantitative Analysis of Ocular Adnexal Lymphoma and inflammation Transcriptomes	Next-generation sequencing (NGS) has revolutionized systems-based analysis of cellular pathways. The goals of this study are to describe NGS-derived transcriptome profiling (RNA-seq) of ocular adnexal lymphomas (OALs). Gene expression profiling of RNA was performed on OAL and inflammation samples to identify pathway alterations and expression changes affected by clinical traits	OAL mRNA profiles of 20 samples, idiopathic orbital inflammation mRNA profiles of 4 samples, and reactive lymphoid hyperplaisa mRNA profiles of 6 samples from patients were generated by deep sequencing using Illumina Novaseq 6000 according to the manufacturer's direction. RNA was extracted from cryopreserved lymphoma tumor specimens. The sequence reads that passed quality filters were analyzed at…	GEO Advanced Search Builder	Juvenile idiopathic arthritis	1	No	No	No	No	No	No	yes
[truncated: 181 more rows]
